# Supplementary material for: A novel Leishmania infantum reference strain for gene editing and the study of visceral leishmaniasis
Source: PLoS One. 2025 Sep 3;20(9):e0327390. doi: 10.1371/journal.pone.0327390 (PMC12407449; doi:10.1371/journal.pone.0327390)
Supplement: S1 Table — Table presenting the sequence identity between the JPCM5 reference genome and the LINS9F1C strain of Leishmania infantum. The sequences are categorized as identical, nonsynonymous, synonymous, inframe deletions, non-coding transcripts, start lost, frameshifts, stop gained, inframe insertions, 3’ truncated, and unmapped in LINS9F1C, with corresponding counts provided. (XLSX) [file pone.0327390.s001.xlsx]

## Sheet: Feuil1
Assession number in JPCM5, the Leishmania infantum reference strain	Assession number in LINS9F1C	Sequence identity at the DNA level	Sequence identity at the AA level	Categorization
LINF_010005000-T1	LINS9F1C_010005000-T1	1.0	1.0	identical
LINF_010005100-T1	LINS9F1C_010005100-T1	1.0	1.0	identical
LINF_010005200-T1	LINS9F1C_010005200-T1	1.0	1.0	identical
LINF_010005300-T1	LINS9F1C_010005300-T1	1.0	1.0	identical
LINF_010005400-T1	LINS9F1C_010005400-T1	1.0	1.0	identical
LINF_010005500-T1	LINS9F1C_010005500-T1	1.0	1.0	identical
LINF_010005600-T1	LINS9F1C_010005600-T1	1.0	1.0	identical
LINF_010005700-T1	LINS9F1C_010005700-T1	1.0	1.0	identical
LINF_010005800-T1	LINS9F1C_010005800-T1	1.0	1.0	identical
LINF_010005900-T1	LINS9F1C_010005900-T1	1.0	1.0	identical
LINF_010006000-T1	LINS9F1C_010006000-T1	0.998	0.994	nonsynonymous
LINF_010006100-T1	LINS9F1C_010006100-T1	1.0	1.0	identical
LINF_010006200-T1	LINS9F1C_010006200-T1	1.0	1.0	identical
LINF_010006300-T1	LINS9F1C_010006300-T1	1.0	1.0	identical
LINF_010006400-T1	LINS9F1C_010006400-T1	1.0	1.0	identical
LINF_010006500-T1	LINS9F1C_010006500-T1	1.0	1.0	identical
LINF_010006600-T1	LINS9F1C_010006600-T1	1.0	1.0	identical
LINF_010006700-T1	LINS9F1C_010006700-T1	1.0	1.0	identical
LINF_010006800-T1	LINS9F1C_010006800-T1	1.0	1.0	identical
LINF_010006900-T1	LINS9F1C_010006900-T1	1.0	1.0	identical
LINF_010007000-T1	LINS9F1C_010007000-T1	1.0	1.0	identical
LINF_010007100-T1	LINS9F1C_010007100-T1	1.0	1.0	identical
LINF_010007200-T1	LINS9F1C_010007200-T1	1.0	1.0	identical
LINF_010007300-T1	LINS9F1C_010007300-T1	1.0	1.0	identical
LINF_010007400-T1	LINS9F1C_010007400-T1	1.0	1.0	identical
LINF_010007500-T1	LINS9F1C_010007500-T1	1.0	1.0	identical
LINF_010007600-T1	LINS9F1C_010007600-T1	1.0	1.0	identical
LINF_010007700-T1	LINS9F1C_010007700-T1	1.0	1.0	identical
LINF_010007800-T1	LINS9F1C_010007800-T1	1.0	1.0	identical
LINF_010007900-T1	LINS9F1C_010007900-T1	1.0	1.0	identical
LINF_010008000-T1	LINS9F1C_010008000-T1	1.0	1.0	identical
LINF_010008100-T1	LINS9F1C_010008100-T1	1.0	1.0	identical
LINF_010008200-T1	LINS9F1C_010008200-T1	1.0	1.0	identical
LINF_010008300-T1	LINS9F1C_010008300-T1	1.0	1.0	identical
LINF_010008400-T1	LINS9F1C_010008400-T1	1.0	1.0	identical
LINF_010008500-T1	LINS9F1C_010008500-T1	1.0	1.0	identical
LINF_010008600-T1	LINS9F1C_010008600-T1	1.0	1.0	identical
LINF_010008700-T1	LINS9F1C_010008700-T1	1.0	1.0	identical
LINF_010008800-T1	LINS9F1C_010008800-T1	1.0	1.0	identical
LINF_010008900-T1	LINS9F1C_010008900-T1	0.999	1.0	synonymous
LINF_010009000-T1	LINS9F1C_010009000-T1	1.0	1.0	identical
LINF_010009100-T1	LINS9F1C_010009100-T1	1.0	1.0	identical
LINF_010009200-T1	LINS9F1C_010009200-T1	1.0	1.0	identical
LINF_010009300-T1	LINS9F1C_010009300-T1	1.0	1.0	identical
LINF_010009400-T1	LINS9F1C_010009400-T1	1.0	1.0	identical
LINF_010009500-T1	LINS9F1C_010009500-T1	1.0	1.0	identical
LINF_010009600-T1	LINS9F1C_010009600-T1	1.0	1.0	identical
LINF_010009700-T1	LINS9F1C_010009700-T1	1.0	1.0	identical
LINF_010009800-T1	LINS9F1C_010009800-T1	1.0	1.0	identical
LINF_010009900-T1	LINS9F1C_010009900-T1	1.0	1.0	identical
LINF_010010000-T1	LINS9F1C_010010000-T1	1.0	1.0	identical
LINF_010010100-T1	LINS9F1C_010010100-T1	1.0	1.0	identical
LINF_010010200-T1	LINS9F1C_010010200-T1	1.0	1.0	identical
LINF_010010300-T1	LINS9F1C_010010300-T1	1.0	1.0	identical
LINF_010010400-T1	LINS9F1C_010010400-T1	1.0	1.0	identical
LINF_010010500-T1	LINS9F1C_010010500-T1	1.0	1.0	identical
LINF_010010600-T1	LINS9F1C_010010600-T1	1.0	1.0	identical
LINF_010010700-T1	LINS9F1C_010010700-T1	1.0	1.0	identical
LINF_010010800-T1	LINS9F1C_010010800-T1	1.0	1.0	identical
LINF_010010900-T1	LINS9F1C_010010900-T1	1.0	1.0	identical
LINF_010011000-T1	LINS9F1C_010011000-T1	1.0	1.0	identical
LINF_010011100-T1	LINS9F1C_010011100-T1	1.0	1.0	identical
LINF_010011200-T1	LINS9F1C_010011200-T1	1.0	1.0	identical
LINF_010011300-T1	LINS9F1C_010011300-T1	1.0	1.0	identical
LINF_010011400-T1	LINS9F1C_010011400-T1	1.0	1.0	identical
LINF_010011500-T1	LINS9F1C_010011500-T1	0.999	0.999	inframe_deletion
LINF_010011600-T1	LINS9F1C_010011600-T1	1.0	1.0	identical
LINF_010011700-T1	LINS9F1C_010011700-T1	1.0	1.0	identical
LINF_010011800-T1	LINS9F1C_010011800-T1	1.0	1.0	identical
LINF_010011900-T1	LINS9F1C_010011900-T1	1.0	1.0	identical
LINF_010012000-T1	LINS9F1C_010012000-T1	1.0	1.0	identical
LINF_010012100-T1	LINS9F1C_010012100-T1	1.0	1.0	identical
LINF_010012200-T1	LINS9F1C_010012200-T1	1.0	1.0	identical
LINF_010012300-T1	LINS9F1C_010012300-T1	1.0	1.0	identical
LINF_010012400-T1	LINS9F1C_010012400-T1	1.0	1.0	identical
LINF_010012500-T1	LINS9F1C_010012500-T1	1.0	1.0	identical
LINF_010012600-T1	LINS9F1C_010012600-T1	1.0	1.0	identical
LINF_010012700-T1	LINS9F1C_010012700-T1	1.0	1.0	identical
LINF_010012800-T1	LINS9F1C_010012800-T1	1.0	1.0	identical
LINF_010012900-T1	LINS9F1C_010012900-T1	1.0	1.0	identical
LINF_010013000-T1	LINS9F1C_010013000-T1	1.0	1.0	identical
LINF_010013100-T1	LINS9F1C_010013100-T1	1.0	1.0	identical
LINF_010013200-T1	LINS9F1C_010013200-T1	1.0	1.0	identical
LINF_010013300-T1	LINS9F1C_010013300-T1	1.0	1.0	identical
LINF_010013400-T1	LINS9F1C_010013400-T1	1.0	NA	non coding transcript
LINF_020005000-T1	LINS9F1C_020005000-T1	1.0	1.0	identical
LINF_020005100-T1	LINS9F1C_020005100-T1	1.0	1.0	identical
LINF_020005200-T1	LINS9F1C_020005200-T1	1.0	1.0	identical
LINF_020005300-T1	LINS9F1C_020005300-T1	1.0	1.0	identical
LINF_020005400-T1	LINS9F1C_020005400-T1	1.0	1.0	identical
LINF_020005500-T1	LINS9F1C_020005500-T1	1.0	1.0	identical
LINF_020005600-T1	LINS9F1C_020005600-T1	1.0	1.0	identical
LINF_020005700-T1	LINS9F1C_020005700-T1	1.0	1.0	identical
LINF_020005800-T1	LINS9F1C_020005800-T1	1.0	1.0	identical
LINF_020005900-T1	LINS9F1C_020005900-T1	1.0	1.0	identical
LINF_020006000-T1	LINS9F1C_020006000-T1	1.0	1.0	identical
LINF_020006100-T1	LINS9F1C_020006100-T1	1.0	1.0	identical
LINF_020006200-T1	LINS9F1C_020006200-T1	1.0	1.0	identical
LINF_020006300-T1	LINS9F1C_020006300-T1	1.0	1.0	identical
LINF_020006400-T1	LINS9F1C_020006400-T1	1.0	1.0	identical
LINF_020006500-T1	LINS9F1C_020006500-T1	1.0	1.0	identical
LINF_020006700-T1	LINS9F1C_020006700-T1	1.0	1.0	identical
LINF_020006800-T1	LINS9F1C_020006800-T1	1.0	1.0	identical
LINF_020006900-T1	LINS9F1C_020006900-T1	1.0	1.0	identical
LINF_020007000-T1	LINS9F1C_020007000-T1	1.0	1.0	identical
LINF_020007100-T1	LINS9F1C_020007100-T1	1.0	1.0	identical
LINF_020007200-T1	LINS9F1C_020007200-T1	1.0	1.0	identical
LINF_020007300-T1	LINS9F1C_020007300-T1	1.0	1.0	identical
LINF_020007400-T1	LINS9F1C_020007400-T1	1.0	1.0	identical
LINF_020007500-T1	LINS9F1C_020007500-T1	1.0	1.0	identical
LINF_020007600-T1	LINS9F1C_020007600-T1	1.0	1.0	identical
LINF_020007700-T1	LINS9F1C_020007700-T1	1.0	1.0	identical
LINF_020007800-T1	LINS9F1C_020007800-T1	1.0	1.0	identical
LINF_020007900-T1	LINS9F1C_020007900-T1	1.0	1.0	identical
LINF_020008000-T1	LINS9F1C_020008000-T1	1.0	1.0	identical
LINF_020008100-T1	LINS9F1C_020008100-T1	1.0	1.0	identical
LINF_020008200-T1	LINS9F1C_020008200-T1	1.0	1.0	identical
LINF_020008300-T1	LINS9F1C_020008300-T1	1.0	1.0	identical
LINF_020008400-T1	LINS9F1C_020008400-T1	1.0	1.0	identical
LINF_020008500-T1	LINS9F1C_020008500-T1	1.0	1.0	identical
LINF_020008600-T1	LINS9F1C_020008600-T1	1.0	1.0	identical
LINF_020008700-T1	LINS9F1C_020008700-T1	1.0	1.0	identical
LINF_020008800-T1	LINS9F1C_020008800-T1	1.0	1.0	identical
LINF_020008900-T1	LINS9F1C_020008900-T1	1.0	1.0	identical
LINF_020009100-T1	LINS9F1C_020009100-T1	1.0	1.0	identical
LINF_020009200-T1	LINS9F1C_020009200-T1	1.0	1.0	identical
LINF_020009300-T1	LINS9F1C_020009300-T1	1.0	1.0	identical
LINF_020009400-T1	LINS9F1C_020009400-T1	1.0	NA	non coding transcript
LINF_020009700-T1	LINS9F1C_020009700-T1	1.0	1.0	identical
LINF_020009800-T1	LINS9F1C_020009800-T1	1.0	1.0	identical
LINF_020009900-T1	LINS9F1C_020009900-T1	1.0	1.0	identical
LINF_020010000-T1	LINS9F1C_020010000-T1	1.0	1.0	identical
LINF_020010100-T1	LINS9F1C_020010100-T1	1.0	1.0	identical
LINF_020010200-T1	LINS9F1C_020010200-T1	1.0	1.0	identical
LINF_020010300-T1	LINS9F1C_020010300-T1	1.0	1.0	identical
LINF_020010400-T1	LINS9F1C_020010400-T1	1.0	1.0	identical
LINF_020010500-T1	LINS9F1C_020010500-T1	1.0	NA	non coding transcript
LINF_020010600-T1	LINS9F1C_020010600-T1	1.0	1.0	identical
LINF_020010700-T1	LINS9F1C_020010700-T1	1.0	1.0	identical
LINF_020010800-T1	LINS9F1C_020010800-T1	1.0	1.0	identical
LINF_020010900-T1	LINS9F1C_020010900-T1	1.0	1.0	identical
LINF_020011000-T1	LINS9F1C_020011000-T1	1.0	1.0	identical
LINF_020011100-T1	LINS9F1C_020011100-T1	1.0	1.0	identical
LINF_020011200-T1	LINS9F1C_020011200-T1	1.0	1.0	identical
LINF_020011300-T1	LINS9F1C_020011300-T1	1.0	1.0	identical
LINF_020011400-T1	LINS9F1C_020011400-T1	1.0	1.0	identical
LINF_020011500-T1	LINS9F1C_020011500-T1	1.0	1.0	identical
LINF_020011600-T1	LINS9F1C_020011600-T1	1.0	1.0	identical
LINF_020011700-T1	LINS9F1C_020011700-T1	1.0	1.0	identical
LINF_020011800-T1	LINS9F1C_020011800-T1	1.0	1.0	identical
LINF_020011900-T1	LINS9F1C_020011900-T1	1.0	1.0	identical
LINF_020012000-T1	LINS9F1C_020012000-T1	1.0	1.0	identical
LINF_020012100-T1	LINS9F1C_020012100-T1	1.0	1.0	identical
LINF_020012200-T1	LINS9F1C_020012200-T1	1.0	1.0	identical
LINF_020012300-T1	LINS9F1C_020012300-T1	1.0	1.0	identical
LINF_020012400-T1	LINS9F1C_020012400-T1	1.0	1.0	identical
LINF_020012430-T1	LINS9F1C_020012430-T1	1.0	1.0	identical
LINF_020012460-T1	LINS9F1C_020012460-T1	1.0	1.0	identical
LINF_020012500-T1	LINS9F1C_020012500-T1	1.0	NA	non coding transcript
LINF_030005000-T1	LINS9F1C_030005000-T1	1.0	1.0	identical
LINF_030005100-T1	LINS9F1C_030005100-T1	1.0	1.0	identical
LINF_030005200-T1	LINS9F1C_030005200-T1	1.0	1.0	identical
LINF_030005300-T1	LINS9F1C_030005300-T1	1.0	1.0	identical
LINF_030005400-T1	LINS9F1C_030005400-T1	1.0	1.0	identical
LINF_030005500-T1	LINS9F1C_030005500-T1	1.0	1.0	identical
LINF_030005600-T1	LINS9F1C_030005600-T1	1.0	1.0	identical
LINF_030005700-T1	LINS9F1C_030005700-T1	1.0	1.0	identical
LINF_030005800-T1	LINS9F1C_030005800-T1	1.0	1.0	identical
LINF_030005900-T1	LINS9F1C_030005900-T1	1.0	1.0	identical
LINF_030006000-T1	LINS9F1C_030006000-T1	1.0	1.0	identical
LINF_030006100-T1	LINS9F1C_030006100-T1	1.0	1.0	identical
LINF_030006200-T1	LINS9F1C_030006200-T1	1.0	1.0	identical
LINF_030006300-T1	LINS9F1C_030006300-T1	1.0	1.0	identical
LINF_030006400-T1	LINS9F1C_030006400-T1	1.0	1.0	identical
LINF_030006500-T1	LINS9F1C_030006500-T1	1.0	1.0	identical
LINF_030006600-T1	LINS9F1C_030006600-T1	1.0	1.0	identical
LINF_030006700-T1	LINS9F1C_030006700-T1	1.0	1.0	identical
LINF_030006800-T1	LINS9F1C_030006800-T1	0.999	0.998	nonsynonymous
LINF_030006900-T1	LINS9F1C_030006900-T1	1.0	1.0	identical
LINF_030007000-T1	LINS9F1C_030007000-T1	1.0	1.0	identical
LINF_030007100-T1	LINS9F1C_030007100-T1	1.0	1.0	identical
LINF_030007200-T1	LINS9F1C_030007200-T1	1.0	1.0	identical
LINF_030007300-T1	LINS9F1C_030007300-T1	1.0	1.0	identical
LINF_030007400-T1	LINS9F1C_030007400-T1	1.0	1.0	identical
LINF_030007500-T1	LINS9F1C_030007500-T1	1.0	1.0	identical
LINF_030007600-T1	LINS9F1C_030007600-T1	1.0	1.0	identical
LINF_030007700-T1	LINS9F1C_030007700-T1	1.0	NA	non coding transcript
LINF_030007900-T1	LINS9F1C_030007900-T1	1.0	1.0	identical
LINF_030008000-T1	LINS9F1C_030008000-T1	1.0	1.0	identical
LINF_030008100-T1	LINS9F1C_030008100-T1	1.0	1.0	identical
LINF_030008200-T1	LINS9F1C_030008200-T1	1.0	1.0	identical
LINF_030008300-T1	LINS9F1C_030008300-T1	1.0	1.0	identical
LINF_030008400-T1	LINS9F1C_030008400-T1	1.0	1.0	identical
LINF_030008500-T1	LINS9F1C_030008500-T1	1.0	1.0	identical
LINF_030008600-T1	LINS9F1C_030008600-T1	1.0	1.0	identical
LINF_030008650-T1	LINS9F1C_030008650-T1	1.0	1.0	identical
LINF_030008700-T1	LINS9F1C_030008700-T1	1.0	1.0	identical
LINF_030008800-T1	LINS9F1C_030008800-T1	1.0	1.0	identical
LINF_030008900-T1	LINS9F1C_030008900-T1	1.0	1.0	identical
LINF_030009000-T1	LINS9F1C_030009000-T1	1.0	1.0	identical
LINF_030009100-T1	LINS9F1C_030009100-T1	1.0	1.0	identical
LINF_030009200-T1	LINS9F1C_030009200-T1	1.0	1.0	identical
LINF_030009300-T1	LINS9F1C_030009300-T1	1.0	1.0	identical
LINF_030009400-T1	LINS9F1C_030009400-T1	1.0	1.0	identical
LINF_030009500-T1	LINS9F1C_030009500-T1	1.0	1.0	identical
LINF_030009600-T1	LINS9F1C_030009600-T1	1.0	1.0	identical
LINF_030009700-T1	LINS9F1C_030009700-T1	1.0	1.0	identical
LINF_030009800-T1	LINS9F1C_030009800-T1	1.0	1.0	identical
LINF_030009900-T1	LINS9F1C_030009900-T1	0.998	0.998	inframe_deletion
LINF_030010000-T1	LINS9F1C_030010000-T1	1.0	1.0	identical
LINF_030010100-T1	LINS9F1C_030010100-T1	1.0	1.0	identical
LINF_030010200-T1	LINS9F1C_030010200-T1	1.0	1.0	identical
LINF_030010300-T1	LINS9F1C_030010300-T1	1.0	1.0	identical
LINF_030010400-T1	LINS9F1C_030010400-T1	1.0	1.0	identical
LINF_030010500-T1	LINS9F1C_030010500-T1	1.0	1.0	identical
LINF_030010600-T1	LINS9F1C_030010600-T1	1.0	1.0	identical
LINF_030010700-T1	LINS9F1C_030010700-T1	1.0	1.0	identical
LINF_030010800-T1	LINS9F1C_030010800-T1	1.0	1.0	identical
LINF_030010900-T1	LINS9F1C_030010900-T1	1.0	1.0	identical
LINF_030011000-T1	LINS9F1C_030011000-T1	1.0	1.0	identical
LINF_030011200-T1	LINS9F1C_030011200-T1	1.0	1.0	identical
LINF_030011300-T1	LINS9F1C_030011300-T1	1.0	1.0	identical
LINF_030011400-T1	LINS9F1C_030011400-T1	1.0	1.0	identical
LINF_030011500-T1	LINS9F1C_030011500-T1	1.0	1.0	identical
LINF_030011600-T1	LINS9F1C_030011600-T1	1.0	1.0	identical
LINF_030011700-T1	LINS9F1C_030011700-T1	1.0	1.0	identical
LINF_030011800-T1	LINS9F1C_030011800-T1	1.0	NA	non coding transcript
LINF_030011900-T1	LINS9F1C_030011900-T1	1.0	1.0	identical
LINF_030012000-T1	LINS9F1C_030012000-T1	1.0	1.0	identical
LINF_030012100-T1	LINS9F1C_030012100-T1	1.0	1.0	identical
LINF_030012200-T1	LINS9F1C_030012200-T1	0.999	0.998	nonsynonymous
LINF_030012300-T1	LINS9F1C_030012300-T1	1.0	1.0	identical
LINF_030012400-T1	LINS9F1C_030012400-T1	1.0	1.0	identical
LINF_030012500-T1	LINS9F1C_030012500-T1	1.0	1.0	identical
LINF_030012600-T1	LINS9F1C_030012600-T1	1.0	1.0	identical
LINF_030012700-T1	LINS9F1C_030012700-T1	1.0	1.0	identical
LINF_030012800-T1	LINS9F1C_030012800-T1	1.0	1.0	identical
LINF_030012900-T1	LINS9F1C_030012900-T1	1.0	1.0	identical
LINF_030013000-T1	LINS9F1C_030013000-T1	1.0	1.0	identical
LINF_030013100-T1	LINS9F1C_030013100-T1	1.0	1.0	identical
LINF_030013200-T1	LINS9F1C_030013200-T1	1.0	1.0	identical
LINF_030013300-T1	LINS9F1C_030013300-T1	1.0	1.0	identical
LINF_030013400-T1	LINS9F1C_030013400-T1	1.0	1.0	identical
LINF_030013500-T1	LINS9F1C_030013500-T1	1.0	1.0	identical
LINF_030013600-T1	LINS9F1C_030013600-T1	1.0	1.0	identical
LINF_030013700-T1	LINS9F1C_030013700-T1	1.0	1.0	identical
LINF_030013800-T1	LINS9F1C_030013800-T1	1.0	1.0	identical
LINF_030013900-T1	LINS9F1C_030013900-T1	1.0	1.0	identical
LINF_030014000-T1	LINS9F1C_030014000-T1	1.0	1.0	identical
LINF_030014100-T1	LINS9F1C_030014100-T1	1.0	1.0	identical
LINF_030014200-T1	LINS9F1C_030014200-T1	1.0	1.0	identical
LINF_030014300-T1	LINS9F1C_030014300-T1	1.0	1.0	identical
LINF_030014400-T1	LINS9F1C_030014400-T1	1.0	1.0	identical
LINF_030014500-T1	LINS9F1C_030014500-T1	1.0	1.0	identical
LINF_030014600-T1	LINS9F1C_030014600-T1	1.0	1.0	identical
LINF_030014700-T1	LINS9F1C_030014700-T1	1.0	1.0	identical
LINF_030014800-T1	LINS9F1C_030014800-T1	1.0	1.0	identical
LINF_030014900-T1	LINS9F1C_030014900-T1	1.0	1.0	identical
LINF_040005000-T1	LINS9F1C_040005000-T1	1.0	1.0	identical
LINF_040005100-T1	LINS9F1C_040005100-T1	1.0	1.0	identical
LINF_040005200-T1	LINS9F1C_040005200-T1	1.0	1.0	identical
LINF_040005300-T1	LINS9F1C_040005300-T1	1.0	1.0	identical
LINF_040005400-T1	LINS9F1C_040005400-T1	1.0	1.0	identical
LINF_040005500-T1	LINS9F1C_040005500-T1	1.0	1.0	identical
LINF_040005600-T1	LINS9F1C_040005600-T1	1.0	1.0	identical
LINF_040005700-T1	LINS9F1C_040005700-T1	1.0	1.0	identical
LINF_040005800-T1	LINS9F1C_040005800-T1	1.0	1.0	identical
LINF_040005900-T1	LINS9F1C_040005900-T1	1.0	1.0	identical
LINF_040006000-T1	LINS9F1C_040006000-T1	1.0	1.0	identical
LINF_040006100-T1	LINS9F1C_040006100-T1	1.0	1.0	identical
LINF_040006200-T1	LINS9F1C_040006200-T1	1.0	1.0	identical
LINF_040006300-T1	LINS9F1C_040006300-T1	1.0	1.0	identical
LINF_040006400-T1	LINS9F1C_040006400-T1	1.0	1.0	identical
LINF_040006500-T1	LINS9F1C_040006500-T1	1.0	1.0	identical
LINF_040006600-T1	LINS9F1C_040006600-T1	1.0	1.0	identical
LINF_040006700-T1	LINS9F1C_040006700-T1	1.0	1.0	identical
LINF_040006800-T1	LINS9F1C_040006800-T1	1.0	1.0	identical
LINF_040006900-T1	LINS9F1C_040006900-T1	1.0	1.0	identical
LINF_040007000-T1	LINS9F1C_040007000-T1	1.0	1.0	identical
LINF_040007100-T1	LINS9F1C_040007100-T1	1.0	1.0	identical
LINF_040007200-T1	LINS9F1C_040007200-T1	1.0	1.0	identical
LINF_040007300-T1	LINS9F1C_040007300-T1	1.0	1.0	identical
LINF_040007400-T1	LINS9F1C_040007400-T1	1.0	1.0	identical
LINF_040007500-T1	LINS9F1C_040007500-T1	1.0	1.0	identical
LINF_040007600-T1	LINS9F1C_040007600-T1	1.0	1.0	identical
LINF_040007700-T1	LINS9F1C_040007700-T1	1.0	1.0	identical
LINF_040007800-T1	LINS9F1C_040007800-T1	1.0	1.0	identical
LINF_040007900-T1	LINS9F1C_040007900-T1	1.0	1.0	identical
LINF_040008000-T1	LINS9F1C_040008000-T1	1.0	1.0	identical
LINF_040008100-T1	LINS9F1C_040008100-T1	1.0	1.0	identical
LINF_040008200-T1	LINS9F1C_040008200-T1	0.697	0.697	start_lost
LINF_040008300-T1	LINS9F1C_040008300-T1	1.0	1.0	identical
LINF_040008400-T1	LINS9F1C_040008400-T1	1.0	1.0	identical
LINF_040008500-T1	LINS9F1C_040008500-T1	1.0	1.0	identical
LINF_040008600-T1	LINS9F1C_040008600-T1	1.0	1.0	identical
LINF_040008700-T1	LINS9F1C_040008700-T1	1.0	1.0	identical
LINF_040008800-T1	LINS9F1C_040008800-T1	1.0	1.0	identical
LINF_040008900-T1	LINS9F1C_040008900-T1	1.0	1.0	identical
LINF_040009000-T1	LINS9F1C_040009000-T1	1.0	1.0	identical
LINF_040009100-T1	LINS9F1C_040009100-T1	1.0	1.0	identical
LINF_040009200-T1	LINS9F1C_040009200-T1	1.0	1.0	identical
LINF_040009300-T1	LINS9F1C_040009300-T1	0.999	1.0	synonymous
LINF_040009400-T1	LINS9F1C_040009400-T1	1.0	1.0	identical
LINF_040009500-T1	LINS9F1C_040009500-T1	1.0	1.0	identical
LINF_040009600-T1	LINS9F1C_040009600-T1	1.0	1.0	identical
LINF_040009650-T1	LINS9F1C_040009650-T1	1.0	1.0	identical
LINF_040009700-T1	LINS9F1C_040009700-T1	1.0	1.0	identical
LINF_040009800-T1	LINS9F1C_040009800-T1	1.0	1.0	identical
LINF_040009900-T1	LINS9F1C_040009900-T1	1.0	1.0	identical
LINF_040010000-T1	LINS9F1C_040010000-T1	1.0	1.0	identical
LINF_040010100-T1	LINS9F1C_040010100-T1	0.999	0.999	nonsynonymous
LINF_040010200-T1	LINS9F1C_040010200-T1	1.0	1.0	identical
LINF_040010300-T1	LINS9F1C_040010300-T1	1.0	1.0	identical
LINF_040010400-T1	LINS9F1C_040010400-T1	1.0	1.0	identical
LINF_040010500-T1	LINS9F1C_040010500-T1	1.0	1.0	identical
LINF_040010600-T1	LINS9F1C_040010600-T1	1.0	1.0	identical
LINF_040010700-T1	LINS9F1C_040010700-T1	1.0	1.0	identical
LINF_040010800-T1	LINS9F1C_040010800-T1	1.0	1.0	identical
LINF_040010900-T1	LINS9F1C_040010900-T1	1.0	1.0	identical
LINF_040011000-T1	LINS9F1C_040011000-T1	1.0	1.0	identical
LINF_040011100-T1	LINS9F1C_040011100-T1	1.0	1.0	identical
LINF_040011200-T1	LINS9F1C_040011200-T1	1.0	1.0	identical
LINF_040011300-T1	LINS9F1C_040011300-T1	1.0	1.0	identical
LINF_040011400-T1	LINS9F1C_040011400-T1	1.0	1.0	identical
LINF_040011500-T1	LINS9F1C_040011500-T1	1.0	1.0	identical
LINF_040011600-T1	LINS9F1C_040011600-T1	1.0	1.0	identical
LINF_040011700-T1	LINS9F1C_040011700-T1	1.0	1.0	identical
LINF_040011800-T1	LINS9F1C_040011800-T1	1.0	1.0	identical
LINF_040011900-T1	LINS9F1C_040011900-T1	1.0	1.0	identical
LINF_040012000-T1	LINS9F1C_040012000-T1	1.0	1.0	identical
LINF_040012100-T1	LINS9F1C_040012100-T1	1.0	1.0	identical
LINF_040012200-T1	LINS9F1C_040012200-T1	1.0	1.0	identical
LINF_040012300-T1	LINS9F1C_040012300-T1	1.0	1.0	identical
LINF_040012400-T1	LINS9F1C_040012400-T1	1.0	1.0	identical
LINF_040012500-T1	LINS9F1C_040012500-T1	1.0	1.0	identical
LINF_040012600-T1	LINS9F1C_040012600-T1	1.0	1.0	identical
LINF_040012700-T1	LINS9F1C_040012700-T1	1.0	1.0	identical
LINF_040012800-T1	LINS9F1C_040012800-T1	1.0	1.0	identical
LINF_040012900-T1	LINS9F1C_040012900-T1	1.0	1.0	identical
LINF_040013000-T1	LINS9F1C_040013000-T1	1.0	1.0	identical
LINF_040013050-T1	LINS9F1C_040013050-T1	1.0	1.0	identical
LINF_040013100-T1	LINS9F1C_040013100-T1	1.0	1.0	identical
LINF_040013200-T1	LINS9F1C_040013200-T1	1.0	1.0	identical
LINF_040013300-T1	LINS9F1C_040013300-T1	1.0	1.0	identical
LINF_040013400-T1	LINS9F1C_040013400-T1	1.0	1.0	identical
LINF_040013500-T1	LINS9F1C_040013500-T1	1.0	1.0	identical
LINF_040013600-T1	LINS9F1C_040013600-T1	1.0	1.0	identical
LINF_040013700-T1	LINS9F1C_040013700-T1	1.0	1.0	identical
LINF_040013800-T1	LINS9F1C_040013800-T1	1.0	1.0	identical
LINF_040013900-T1	LINS9F1C_040013900-T1	1.0	1.0	identical
LINF_040014000-T1	LINS9F1C_040014000-T1	1.0	1.0	identical
LINF_040014100-T1	LINS9F1C_040014100-T1	1.0	1.0	identical
LINF_040014200-T1	LINS9F1C_040014200-T1	1.0	1.0	identical
LINF_040014300-T1	LINS9F1C_040014300-T1	1.0	1.0	identical
LINF_040014400-T1	LINS9F1C_040014400-T1	1.0	1.0	identical
LINF_040014500-T1	LINS9F1C_040014500-T1	1.0	1.0	identical
LINF_040014600-T1	LINS9F1C_040014600-T1	1.0	1.0	identical
LINF_040014700-T1	LINS9F1C_040014700-T1	1.0	1.0	identical
LINF_040014800-T1	LINS9F1C_040014800-T1	1.0	1.0	identical
LINF_040014900-T1	LINS9F1C_040014900-T1	1.0	1.0	identical
LINF_040015000-T1	LINS9F1C_040015000-T1	1.0	1.0	identical
LINF_040015100-T1	LINS9F1C_040015100-T1	0.999	0.999	nonsynonymous
LINF_040015200-T1	LINS9F1C_040015200-T1	1.0	1.0	identical
LINF_040015400-T1	LINS9F1C_040015400-T1	1.0	1.0	identical
LINF_040015500-T1	LINS9F1C_040015500-T1	1.0	1.0	identical
LINF_040015600-T1	LINS9F1C_040015600-T1	1.0	1.0	identical
LINF_040015700-T1	LINS9F1C_040015700-T1	1.0	1.0	identical
LINF_040015800-T1	LINS9F1C_040015800-T1	1.0	1.0	identical
LINF_040015900-T1	LINS9F1C_040015900-T1	1.0	1.0	identical
LINF_040016000-T1	LINS9F1C_040016000-T1	1.0	1.0	identical
LINF_040016100-T1	LINS9F1C_040016100-T1	1.0	1.0	identical
LINF_040016200-T1	LINS9F1C_040016200-T1	1.0	1.0	identical
LINF_040016300-T1	LINS9F1C_040016300-T1	1.0	1.0	identical
LINF_040016400-T1	LINS9F1C_040016400-T1	1.0	1.0	identical
LINF_040016500-T1	LINS9F1C_040016500-T1	1.0	1.0	identical
LINF_040016600-T1	LINS9F1C_040016600-T1	1.0	1.0	identical
LINF_040016700-T1	LINS9F1C_040016700-T1	1.0	1.0	identical
LINF_040016800-T1	LINS9F1C_040016800-T1	1.0	1.0	identical
LINF_040016900-T1	LINS9F1C_040016900-T1	1.0	1.0	identical
LINF_040017000-T1	LINS9F1C_040017000-T1	1.0	1.0	identical
LINF_040017100-T1	LINS9F1C_040017100-T1	1.0	1.0	identical
LINF_040017200-T1	LINS9F1C_040017200-T1	1.0	1.0	identical
LINF_040017300-T1	LINS9F1C_040017300-T1	1.0	1.0	identical
LINF_040017400-T1	LINS9F1C_040017400-T1	1.0	1.0	identical
LINF_040017600-T1	LINS9F1C_040017600-T1	1.0	1.0	identical
LINF_050005000-T1	LINS9F1C_050005000-T1	1.0	1.0	identical
LINF_050005100-T1	LINS9F1C_050005100-T1	1.0	1.0	identical
LINF_050005200-T1	LINS9F1C_050005200-T1	1.0	1.0	identical
LINF_050005300-T1	LINS9F1C_050005300-T1	1.0	1.0	identical
LINF_050005400-T1	LINS9F1C_050005400-T1	1.0	1.0	identical
LINF_050005500-T1	LINS9F1C_050005500-T1	1.0	1.0	identical
LINF_050005600-T1	LINS9F1C_050005600-T1	1.0	1.0	identical
LINF_050005700-T1	LINS9F1C_050005700-T1	1.0	1.0	identical
LINF_050005800-T1	LINS9F1C_050005800-T1	1.0	1.0	identical
LINF_050005900-T1	LINS9F1C_050005900-T1	1.0	1.0	identical
LINF_050006000-T1	LINS9F1C_050006000-T1	1.0	1.0	identical
LINF_050006100-T1	LINS9F1C_050006100-T1	1.0	1.0	identical
LINF_050006200-T1	LINS9F1C_050006200-T1	1.0	1.0	identical
LINF_050006300-T1	LINS9F1C_050006300-T1	1.0	NA	non coding transcript
LINF_050006400-T1	LINS9F1C_050006400-T1	1.0	1.0	identical
LINF_050006500-T1	LINS9F1C_050006500-T1	1.0	1.0	identical
LINF_050006600-T1	LINS9F1C_050006600-T1	1.0	1.0	identical
LINF_050006700-T1	LINS9F1C_050006700-T1	1.0	1.0	identical
LINF_050006800-T1	LINS9F1C_050006800-T1	1.0	1.0	identical
LINF_050006900-T1	LINS9F1C_050006900-T1	1.0	1.0	identical
LINF_050007000-T1	LINS9F1C_050007000-T1	1.0	1.0	identical
LINF_050007100-T1	LINS9F1C_050007100-T1	1.0	1.0	identical
LINF_050007200-T1	LINS9F1C_050007200-T1	1.0	1.0	identical
LINF_050007300-T1	LINS9F1C_050007300-T1	1.0	NA	non coding transcript
LINF_050007400-T1	LINS9F1C_050007400-T1	1.0	1.0	identical
LINF_050007500-T1	LINS9F1C_050007500-T1	1.0	1.0	identical
LINF_050007600-T1	LINS9F1C_050007600-T1	1.0	1.0	identical
LINF_050007700-T1	LINS9F1C_050007700-T1	1.0	1.0	identical
LINF_050007800-T1	LINS9F1C_050007800-T1	1.0	1.0	identical
LINF_050007900-T1	LINS9F1C_050007900-T1	1.0	1.0	identical
LINF_050008000-T1	LINS9F1C_050008000-T1	1.0	1.0	identical
LINF_050008100-T1	LINS9F1C_050008100-T1	1.0	1.0	identical
LINF_050008300-T1	LINS9F1C_050008300-T1	1.0	1.0	identical
LINF_050008400-T1	LINS9F1C_050008400-T1	1.0	1.0	identical
LINF_050008500-T1	LINS9F1C_050008500-T1	1.0	1.0	identical
LINF_050008600-T1	LINS9F1C_050008600-T1	1.0	1.0	identical
LINF_050008700-T1	LINS9F1C_050008700-T1	1.0	1.0	identical
LINF_050008800-T1	LINS9F1C_050008800-T1	1.0	1.0	identical
LINF_050008900-T1	LINS9F1C_050008900-T1	1.0	1.0	identical
LINF_050009000-T1	LINS9F1C_050009000-T1	1.0	1.0	identical
LINF_050009100-T1	LINS9F1C_050009100-T1	1.0	1.0	identical
LINF_050009200-T1	LINS9F1C_050009200-T1	1.0	1.0	identical
LINF_050009300-T1	LINS9F1C_050009300-T1	1.0	1.0	identical
LINF_050009400-T1	LINS9F1C_050009400-T1	1.0	1.0	identical
LINF_050009500-T1	LINS9F1C_050009500-T1	1.0	1.0	identical
LINF_050009600-T1	LINS9F1C_050009600-T1	1.0	1.0	identical
LINF_050009700-T1	LINS9F1C_050009700-T1	1.0	1.0	identical
LINF_050009800-T1	LINS9F1C_050009800-T1	1.0	1.0	identical
LINF_050009900-T1	LINS9F1C_050009900-T1	1.0	1.0	identical
LINF_050010000-T1	LINS9F1C_050010000-T1	1.0	1.0	identical
LINF_050010100-T1	LINS9F1C_050010100-T1	1.0	1.0	identical
LINF_050010200-T1	LINS9F1C_050010200-T1	1.0	1.0	identical
LINF_050010300-T1	LINS9F1C_050010300-T1	1.0	1.0	identical
LINF_050010400-T1	LINS9F1C_050010400-T1	1.0	1.0	identical
LINF_050010500-T1	LINS9F1C_050010500-T1	1.0	1.0	identical
LINF_050010600-T1	LINS9F1C_050010600-T1	1.0	1.0	identical
LINF_050010700-T1	LINS9F1C_050010700-T1	1.0	1.0	identical
LINF_050010800-T1	LINS9F1C_050010800-T1	1.0	1.0	identical
LINF_050010900-T1	LINS9F1C_050010900-T1	1.0	1.0	identical
LINF_050011000-T1	LINS9F1C_050011000-T1	1.0	1.0	identical
LINF_050011100-T1	LINS9F1C_050011100-T1	1.0	1.0	identical
LINF_050011200-T1	LINS9F1C_050011200-T1	1.0	1.0	identical
LINF_050011300-T1	LINS9F1C_050011300-T1	1.0	1.0	identical
LINF_050011400-T1	LINS9F1C_050011400-T1	1.0	1.0	identical
LINF_050011500-T1	LINS9F1C_050011500-T1	1.0	1.0	identical
LINF_050011600-T1	LINS9F1C_050011600-T1	1.0	1.0	identical
LINF_050011700-T1	LINS9F1C_050011700-T1	1.0	1.0	identical
LINF_050011800-T1	LINS9F1C_050011800-T1	1.0	1.0	identical
LINF_050011900-T1	LINS9F1C_050011900-T1	1.0	1.0	identical
LINF_050012000-T1	LINS9F1C_050012000-T1	1.0	1.0	identical
LINF_050012200-T1	LINS9F1C_050012200-T1	1.0	1.0	identical
LINF_050012300-T1	LINS9F1C_050012300-T1	1.0	1.0	identical
LINF_050012400-T1	LINS9F1C_050012400-T1	1.0	1.0	identical
LINF_050012500-T1	LINS9F1C_050012500-T1	0.999	1.0	synonymous
LINF_050012600-T1	LINS9F1C_050012600-T1	1.0	1.0	identical
LINF_050012700-T1	LINS9F1C_050012700-T1	1.0	1.0	identical
LINF_050012800-T1	LINS9F1C_050012800-T1	1.0	1.0	identical
LINF_050012900-T1	LINS9F1C_050012900-T1	1.0	1.0	identical
LINF_050013000-T1	LINS9F1C_050013000-T1	0.997	1.0	synonymous
LINF_050013100-T1	LINS9F1C_050013100-T1	1.0	1.0	identical
LINF_050013200-T1	LINS9F1C_050013200-T1	1.0	1.0	identical
LINF_050013300-T1	LINS9F1C_050013300-T1	1.0	1.0	identical
LINF_050013400-T1	LINS9F1C_050013400-T1	1.0	1.0	identical
LINF_050013500-T1	LINS9F1C_050013500-T1	1.0	1.0	identical
LINF_050013600-T1	LINS9F1C_050013600-T1	1.0	1.0	identical
LINF_050013700-T1	LINS9F1C_050013700-T1	1.0	1.0	identical
LINF_050013800-T1	LINS9F1C_050013800-T1	1.0	1.0	identical
LINF_050013900-T1	LINS9F1C_050013900-T1	1.0	1.0	identical
LINF_050014000-T1	LINS9F1C_050014000-T1	1.0	1.0	identical
LINF_050014100-T1	LINS9F1C_050014100-T1	1.0	1.0	identical
LINF_050014200-T1	LINS9F1C_050014200-T1	1.0	1.0	identical
LINF_050014300-T1	LINS9F1C_050014300-T1	1.0	1.0	identical
LINF_050014400-T1	LINS9F1C_050014400-T1	1.0	1.0	identical
LINF_050014500-T1	LINS9F1C_050014500-T1	1.0	1.0	identical
LINF_050014600-T1	LINS9F1C_050014600-T1	1.0	1.0	identical
LINF_050014700-T1	LINS9F1C_050014700-T1	1.0	1.0	identical
LINF_050014800-T1	LINS9F1C_050014800-T1	1.0	1.0	identical
LINF_050014900-T1	LINS9F1C_050014900-T1	1.0	NA	non coding transcript
LINF_050015000-T1	LINS9F1C_050015000-T1	1.0	NA	non coding transcript
LINF_050015100-T1	LINS9F1C_050015100-T1	1.0	1.0	identical
LINF_050015200-T1	LINS9F1C_050015200-T1	1.0	1.0	identical
LINF_050015300-T1	LINS9F1C_050015300-T1	1.0	1.0	identical
LINF_050015400-T1	LINS9F1C_050015400-T1	1.0	1.0	identical
LINF_050015500-T1	LINS9F1C_050015500-T1	1.0	1.0	identical
LINF_050015600-T1	LINS9F1C_050015600-T1	1.0	1.0	identical
LINF_050015700-T1	LINS9F1C_050015700-T1	1.0	1.0	identical
LINF_050015800-T1	LINS9F1C_050015800-T1	1.0	1.0	identical
LINF_050015850-T1	LINS9F1C_050015850-T1	1.0	1.0	identical
LINF_050015900-T1	LINS9F1C_050015900-T1	1.0	1.0	identical
LINF_050016000-T1	LINS9F1C_050016000-T1	1.0	1.0	identical
LINF_050016100-T1	LINS9F1C_050016100-T1	1.0	1.0	identical
LINF_050016200-T1	LINS9F1C_050016200-T1	1.0	1.0	identical
LINF_050016300-T1	LINS9F1C_050016300-T1	1.0	1.0	identical
LINF_050016400-T1	LINS9F1C_050016400-T1	1.0	1.0	identical
LINF_050016500-T1	LINS9F1C_050016500-T1	1.0	1.0	identical
LINF_050016600-T1	LINS9F1C_050016600-T1	1.0	NA	non coding transcript
LINF_050016700-T1	LINS9F1C_050016700-T1	1.0	1.0	identical
LINF_050016800-T1	LINS9F1C_050016800-T1	1.0	1.0	identical
LINF_050016900-T1	LINS9F1C_050016900-T1	1.0	1.0	identical
LINF_050017000-T1	LINS9F1C_050017000-T1	1.0	1.0	identical
LINF_050017100-T1	LINS9F1C_050017100-T1	1.0	1.0	identical
LINF_050017200-T1	LINS9F1C_050017200-T1	1.0	1.0	identical
LINF_050017300-T1	LINS9F1C_050017300-T1	1.0	1.0	identical
LINF_050017400-T1	LINS9F1C_050017400-T1	1.0	1.0	identical
LINF_050017500-T1	LINS9F1C_050017500-T1	1.0	1.0	identical
LINF_050017600-T1	LINS9F1C_050017600-T1	1.0	NA	non coding transcript
LINF_050017700-T1	LINS9F1C_050017700-T1	1.0	NA	non coding transcript
LINF_050017800-T1	LINS9F1C_050017800-T1	1.0	NA	non coding transcript
LINF_050017900-T1	LINS9F1C_050017900-T1	1.0	NA	non coding transcript
LINF_050018000-T1	LINS9F1C_050018000-T1	1.0	NA	non coding transcript
LINF_050018100-T1	LINS9F1C_050018100-T1	1.0	NA	non coding transcript
LINF_050018200-T1	LINS9F1C_050018200-T1	1.0	NA	non coding transcript
LINF_050018300-T1	LINS9F1C_050018300-T1	1.0	NA	non coding transcript
LINF_050018400-T1	LINS9F1C_050018400-T1	1.0	NA	non coding transcript
LINF_050018500-T1	LINS9F1C_050018500-T1	1.0	NA	non coding transcript
LINF_050018600-T1	LINS9F1C_050018600-T1	1.0	NA	non coding transcript
LINF_050018700-T1	LINS9F1C_050018700-T1	1.0	NA	non coding transcript
LINF_050018800-T1	LINS9F1C_050018800-T1	1.0	NA	non coding transcript
LINF_050018900-T1	LINS9F1C_050018900-T1	1.0	NA	non coding transcript
LINF_050019000-T1	LINS9F1C_050019000-T1	1.0	NA	non coding transcript
LINF_050019100-T1	LINS9F1C_050019100-T1	1.0	NA	non coding transcript
LINF_050019200-T1	LINS9F1C_050019200-T1	1.0	NA	non coding transcript
LINF_050019300-T1	LINS9F1C_050019300-T1	1.0	NA	non coding transcript
LINF_050019400-T1	LINS9F1C_050019400-T1	1.0	NA	non coding transcript
LINF_050019500-T1	LINS9F1C_050019500-T1	1.0	NA	non coding transcript
LINF_050019600-T1	LINS9F1C_050019600-T1	1.0	NA	non coding transcript
LINF_050019700-T1	LINS9F1C_050019700-T1	1.0	NA	non coding transcript
LINF_050019800-T1	LINS9F1C_050019800-T1	1.0	NA	non coding transcript
LINF_050019900-T1	LINS9F1C_050019900-T1	1.0	1.0	identical
LINF_060005000-T1	LINS9F1C_060005000-T1	1.0	1.0	identical
LINF_060005100-T1	LINS9F1C_060005100-T1	1.0	1.0	identical
LINF_060005200-T1	LINS9F1C_060005200-T1	1.0	1.0	identical
LINF_060005300-T1	LINS9F1C_060005300-T1	1.0	1.0	identical
LINF_060005400-T1	LINS9F1C_060005400-T1	1.0	1.0	identical
LINF_060005500-T1	LINS9F1C_060005500-T1	1.0	1.0	identical
LINF_060005600-T1	LINS9F1C_060005600-T1	1.0	NA	non coding transcript
LINF_060005800-T1	LINS9F1C_060005800-T1	1.0	1.0	identical
LINF_060005900-T1	LINS9F1C_060005900-T1	1.0	1.0	identical
LINF_060006000-T1	LINS9F1C_060006000-T1	1.0	1.0	identical
LINF_060006100-T1	LINS9F1C_060006100-T1	1.0	1.0	identical
LINF_060006200-T1	LINS9F1C_060006200-T1	1.0	1.0	identical
LINF_060006300-T1	LINS9F1C_060006300-T1	1.0	1.0	identical
LINF_060006400-T1	LINS9F1C_060006400-T1	1.0	1.0	identical
LINF_060006500-T1	LINS9F1C_060006500-T1	1.0	1.0	identical
LINF_060006600-T1	LINS9F1C_060006600-T1	1.0	1.0	identical
LINF_060006700-T1	LINS9F1C_060006700-T1	1.0	1.0	identical
LINF_060006800-T1	LINS9F1C_060006800-T1	1.0	1.0	identical
LINF_060006900-T1	LINS9F1C_060006900-T1	1.0	1.0	identical
LINF_060007000-T1	LINS9F1C_060007000-T1	1.0	1.0	identical
LINF_060007100-T1	LINS9F1C_060007100-T1	1.0	1.0	identical
LINF_060007200-T1	LINS9F1C_060007200-T1	1.0	1.0	identical
LINF_060007300-T1	LINS9F1C_060007300-T1	1.0	NA	non coding transcript
LINF_060007400-T1	LINS9F1C_060007400-T1	1.0	1.0	identical
LINF_060007500-T1	LINS9F1C_060007500-T1	1.0	1.0	identical
LINF_060007600-T1	LINS9F1C_060007600-T1	1.0	1.0	identical
LINF_060007700-T1	LINS9F1C_060007700-T1	1.0	1.0	identical
LINF_060007800-T1	LINS9F1C_060007800-T1	1.0	1.0	identical
LINF_060007900-T1	LINS9F1C_060007900-T1	1.0	1.0	identical
LINF_060008000-T1	LINS9F1C_060008000-T1	1.0	1.0	identical
LINF_060008100-T1	LINS9F1C_060008100-T1	1.0	1.0	identical
LINF_060008200-T1	LINS9F1C_060008200-T1	1.0	1.0	identical
LINF_060008300-T1	LINS9F1C_060008300-T1	1.0	1.0	identical
LINF_060008400-T1	LINS9F1C_060008400-T1	1.0	1.0	identical
LINF_060008500-T1	LINS9F1C_060008500-T1	1.0	1.0	identical
LINF_060008600-T1	LINS9F1C_060008600-T1	1.0	1.0	identical
LINF_060008700-T1	LINS9F1C_060008700-T1	1.0	1.0	identical
LINF_060008800-T1	LINS9F1C_060008800-T1	1.0	1.0	identical
LINF_060008900-T1	LINS9F1C_060008900-T1	1.0	1.0	identical
LINF_060009000-T1	LINS9F1C_060009000-T1	1.0	1.0	identical
LINF_060009100-T1	LINS9F1C_060009100-T1	1.0	1.0	identical
LINF_060009200-T1	LINS9F1C_060009200-T1	1.0	1.0	identical
LINF_060009300-T1	LINS9F1C_060009300-T1	1.0	1.0	identical
LINF_060009400-T1	LINS9F1C_060009400-T1	1.0	1.0	identical
LINF_060009500-T1	LINS9F1C_060009500-T1	1.0	1.0	identical
LINF_060009600-T1	LINS9F1C_060009600-T1	1.0	1.0	identical
LINF_060009700-T1	LINS9F1C_060009700-T1	1.0	1.0	identical
LINF_060009800-T1	LINS9F1C_060009800-T1	1.0	1.0	identical
LINF_060009900-T1	LINS9F1C_060009900-T1	1.0	1.0	identical
LINF_060010000-T1	LINS9F1C_060010000-T1	1.0	1.0	identical
LINF_060010100-T1	LINS9F1C_060010100-T1	1.0	1.0	identical
LINF_060010200-T1	LINS9F1C_060010200-T1	1.0	1.0	identical
LINF_060010400-T1	LINS9F1C_060010400-T1	1.0	1.0	identical
LINF_060010500-T1	LINS9F1C_060010500-T1	1.0	1.0	identical
LINF_060010600-T1	LINS9F1C_060010600-T1	1.0	NA	non coding transcript
LINF_060010700-T1	LINS9F1C_060010700-T1	1.0	1.0	identical
LINF_060010800-T1	LINS9F1C_060010800-T1	1.0	1.0	identical
LINF_060010900-T1	LINS9F1C_060010900-T1	1.0	1.0	identical
LINF_060011000-T1	LINS9F1C_060011000-T1	1.0	1.0	identical
LINF_060011100-T1	LINS9F1C_060011100-T1	0.999	0.999	inframe_deletion
LINF_060011200-T1	LINS9F1C_060011200-T1	1.0	1.0	identical
LINF_060011300-T1	LINS9F1C_060011300-T1	1.0	1.0	identical
LINF_060011400-T1	LINS9F1C_060011400-T1	1.0	1.0	identical
LINF_060011500-T1	LINS9F1C_060011500-T1	1.0	1.0	identical
LINF_060011600-T1	LINS9F1C_060011600-T1	1.0	1.0	identical
LINF_060011700-T1	LINS9F1C_060011700-T1	1.0	1.0	identical
LINF_060011800-T1	LINS9F1C_060011800-T1	1.0	1.0	identical
LINF_060011900-T1	LINS9F1C_060011900-T1	1.0	1.0	identical
LINF_060012000-T1	LINS9F1C_060012000-T1	1.0	1.0	identical
LINF_060012100-T1	LINS9F1C_060012100-T1	1.0	1.0	identical
LINF_060012200-T1	LINS9F1C_060012200-T1	1.0	1.0	identical
LINF_060012300-T1	LINS9F1C_060012300-T1	1.0	1.0	identical
LINF_060012400-T1	LINS9F1C_060012400-T1	1.0	1.0	identical
LINF_060012500-T1	LINS9F1C_060012500-T1	1.0	1.0	identical
LINF_060012600-T1	LINS9F1C_060012600-T1	0.999	1.0	synonymous
LINF_060012700-T1	LINS9F1C_060012700-T1	1.0	1.0	identical
LINF_060012800-T1	LINS9F1C_060012800-T1	1.0	1.0	identical
LINF_060012900-T1	LINS9F1C_060012900-T1	1.0	1.0	identical
LINF_060013000-T1	LINS9F1C_060013000-T1	1.0	1.0	identical
LINF_060013100-T1	LINS9F1C_060013100-T1	1.0	1.0	identical
LINF_060013200-T1	LINS9F1C_060013200-T1	1.0	1.0	identical
LINF_060013300-T1	LINS9F1C_060013300-T1	1.0	1.0	identical
LINF_060013400-T1	LINS9F1C_060013400-T1	1.0	1.0	identical
LINF_060013500-T1	LINS9F1C_060013500-T1	1.0	1.0	identical
LINF_060013600-T1	LINS9F1C_060013600-T1	1.0	1.0	identical
LINF_060013700-T1	LINS9F1C_060013700-T1	1.0	1.0	identical
LINF_060013800-T1	LINS9F1C_060013800-T1	1.0	1.0	identical
LINF_060013900-T1	LINS9F1C_060013900-T1	1.0	1.0	identical
LINF_060014000-T1	LINS9F1C_060014000-T1	1.0	1.0	identical
LINF_060014100-T1	LINS9F1C_060014100-T1	1.0	1.0	identical
LINF_060014200-T1	LINS9F1C_060014200-T1	0.999	1.0	synonymous
LINF_060014300-T1	LINS9F1C_060014300-T1	1.0	1.0	identical
LINF_060014400-T1	LINS9F1C_060014400-T1	1.0	1.0	identical
LINF_060014500-T1	LINS9F1C_060014500-T1	1.0	1.0	identical
LINF_060014600-T1	LINS9F1C_060014600-T1	1.0	1.0	identical
LINF_060014700-T1	LINS9F1C_060014700-T1	1.0	1.0	identical
LINF_060014800-T1	LINS9F1C_060014800-T1	1.0	1.0	identical
LINF_060014900-T1	LINS9F1C_060014900-T1	1.0	1.0	identical
LINF_060015000-T1	LINS9F1C_060015000-T1	1.0	1.0	identical
LINF_060015100-T1	LINS9F1C_060015100-T1	1.0	1.0	identical
LINF_060015200-T1	LINS9F1C_060015200-T1	1.0	1.0	identical
LINF_060015300-T1	LINS9F1C_060015300-T1	1.0	1.0	identical
LINF_060015400-T1	LINS9F1C_060015400-T1	1.0	1.0	identical
LINF_060015500-T1	LINS9F1C_060015500-T1	1.0	1.0	identical
LINF_060015600-T1	LINS9F1C_060015600-T1	1.0	1.0	identical
LINF_060015700-T1	LINS9F1C_060015700-T1	1.0	1.0	identical
LINF_060015800-T1	LINS9F1C_060015800-T1	1.0	1.0	identical
LINF_060015900-T1	LINS9F1C_060015900-T1	1.0	1.0	identical
LINF_060016000-T1	LINS9F1C_060016000-T1	1.0	1.0	identical
LINF_060016100-T1	LINS9F1C_060016100-T1	1.0	1.0	identical
LINF_060016200-T1	LINS9F1C_060016200-T1	1.0	1.0	identical
LINF_060016300-T1	LINS9F1C_060016300-T1	1.0	1.0	identical
LINF_060016400-T1	LINS9F1C_060016400-T1	1.0	1.0	identical
LINF_060016500-T1	LINS9F1C_060016500-T1	1.0	1.0	identical
LINF_060016600-T1	LINS9F1C_060016600-T1	1.0	1.0	identical
LINF_060016700-T1	LINS9F1C_060016700-T1	1.0	1.0	identical
LINF_060016800-T1	LINS9F1C_060016800-T1	1.0	1.0	identical
LINF_060016900-T1	LINS9F1C_060016900-T1	1.0	1.0	identical
LINF_060017000-T1	LINS9F1C_060017000-T1	1.0	1.0	identical
LINF_060017100-T1	LINS9F1C_060017100-T1	1.0	1.0	identical
LINF_060017200-T1	LINS9F1C_060017200-T1	1.0	1.0	identical
LINF_060017300-T1	LINS9F1C_060017300-T1	0.998	0.998	nonsynonymous
LINF_060017400-T1	LINS9F1C_060017400-T1	1.0	1.0	identical
LINF_060017500-T1	LINS9F1C_060017500-T1	1.0	1.0	identical
LINF_060017600-T1	LINS9F1C_060017600-T1	1.0	1.0	identical
LINF_060017700-T1	LINS9F1C_060017700-T1	1.0	1.0	identical
LINF_060017800-T1	LINS9F1C_060017800-T1	1.0	1.0	identical
LINF_060017900-T1	LINS9F1C_060017900-T1	1.0	1.0	identical
LINF_060018000-T1	LINS9F1C_060018000-T1	1.0	1.0	identical
LINF_060018100-T1	LINS9F1C_060018100-T1	1.0	1.0	identical
LINF_060018200-T1	LINS9F1C_060018200-T1	1.0	1.0	identical
LINF_060018300-T1	LINS9F1C_060018300-T1	1.0	1.0	identical
LINF_060018400-T1	LINS9F1C_060018400-T1	1.0	1.0	identical
LINF_060018500-T1	LINS9F1C_060018500-T1	1.0	1.0	identical
LINF_060018600-T1	LINS9F1C_060018600-T1	1.0	1.0	identical
LINF_060018700-T1	LINS9F1C_060018700-T1	1.0	1.0	identical
LINF_060018800-T1	LINS9F1C_060018800-T1	1.0	1.0	identical
LINF_060018900-T1	LINS9F1C_060018900-T1	1.0	1.0	identical
LINF_060019000-T1	LINS9F1C_060019000-T1	1.0	1.0	identical
LINF_060019100-T1	LINS9F1C_060019100-T1	1.0	1.0	identical
LINF_060019200-T1	LINS9F1C_060019200-T1	1.0	1.0	identical
LINF_070005000-T1	LINS9F1C_070005000-T1	1.0	1.0	identical
LINF_070005100-T1	LINS9F1C_070005100-T1	1.0	1.0	identical
LINF_070005200-T1	LINS9F1C_070005200-T1	1.0	1.0	identical
LINF_070005300-T1	LINS9F1C_070005300-T1	1.0	1.0	identical
LINF_070005400-T1	LINS9F1C_070005400-T1	1.0	1.0	identical
LINF_070005500-T1	LINS9F1C_070005500-T1	1.0	1.0	identical
LINF_070005600-T1	LINS9F1C_070005600-T1	1.0	1.0	identical
LINF_070005700-T1	LINS9F1C_070005700-T1	1.0	1.0	identical
LINF_070005800-T1	LINS9F1C_070005800-T1	1.0	1.0	identical
LINF_070005900-T1	LINS9F1C_070005900-T1	1.0	1.0	identical
LINF_070006000-T1	LINS9F1C_070006000-T1	1.0	1.0	identical
LINF_070006100-T1	LINS9F1C_070006100-T1	1.0	1.0	identical
LINF_070006200-T1	LINS9F1C_070006200-T1	1.0	1.0	identical
LINF_070006300-T1	LINS9F1C_070006300-T1	1.0	1.0	identical
LINF_070006400-T1	LINS9F1C_070006400-T1	1.0	1.0	identical
LINF_070006500-T1	LINS9F1C_070006500-T1	1.0	1.0	identical
LINF_070006600-T1	LINS9F1C_070006600-T1	1.0	1.0	identical
LINF_070006700-T1	LINS9F1C_070006700-T1	1.0	1.0	identical
LINF_070006800-T1	LINS9F1C_070006800-T1	1.0	1.0	identical
LINF_070006900-T1	LINS9F1C_070006900-T1	1.0	1.0	identical
LINF_070007000-T1	LINS9F1C_070007000-T1	1.0	1.0	identical
LINF_070007100-T1	LINS9F1C_070007100-T1	1.0	1.0	identical
LINF_070007200-T1	LINS9F1C_070007200-T1	1.0	1.0	identical
LINF_070007300-T1	LINS9F1C_070007300-T1	1.0	1.0	identical
LINF_070007400-T1	LINS9F1C_070007400-T1	1.0	1.0	identical
LINF_070007500-T1	LINS9F1C_070007500-T1	1.0	1.0	identical
LINF_070007600-T1	LINS9F1C_070007600-T1	1.0	1.0	identical
LINF_070007700-T1	LINS9F1C_070007700-T1	1.0	1.0	identical
LINF_070007800-T1	LINS9F1C_070007800-T1	1.0	1.0	identical
LINF_070007900-T1	LINS9F1C_070007900-T1	1.0	1.0	identical
LINF_070008000-T1	LINS9F1C_070008000-T1	1.0	1.0	identical
LINF_070008100-T1	LINS9F1C_070008100-T1	1.0	1.0	identical
LINF_070008200-T1	LINS9F1C_070008200-T1	1.0	1.0	identical
LINF_070008300-T1	LINS9F1C_070008300-T1	1.0	1.0	identical
LINF_070008400-T1	LINS9F1C_070008400-T1	1.0	1.0	identical
LINF_070008500-T1	LINS9F1C_070008500-T1	1.0	1.0	identical
LINF_070008600-T1	LINS9F1C_070008600-T1	1.0	1.0	identical
LINF_070008800-T1	LINS9F1C_070008800-T1	1.0	1.0	identical
LINF_070008900-T1	LINS9F1C_070008900-T1	1.0	1.0	identical
LINF_070009000-T1	LINS9F1C_070009000-T1	1.0	1.0	identical
LINF_070009100-T1	LINS9F1C_070009100-T1	1.0	1.0	identical
LINF_070009200-T1	LINS9F1C_070009200-T1	1.0	1.0	identical
LINF_070009300-T1	LINS9F1C_070009300-T1	1.0	1.0	identical
LINF_070009400-T1	LINS9F1C_070009400-T1	1.0	1.0	identical
LINF_070009500-T1	LINS9F1C_070009500-T1	1.0	1.0	identical
LINF_070009600-T1	LINS9F1C_070009600-T1	1.0	1.0	identical
LINF_070009700-T1	LINS9F1C_070009700-T1	1.0	1.0	identical
LINF_070009800-T1	LINS9F1C_070009800-T1	1.0	1.0	identical
LINF_070009900-T1	LINS9F1C_070009900-T1	1.0	1.0	identical
LINF_070010000-T1	LINS9F1C_070010000-T1	1.0	1.0	identical
LINF_070010100-T1	LINS9F1C_070010100-T1	1.0	NA	non coding transcript
LINF_070010200-T1	LINS9F1C_070010200-T1	1.0	1.0	identical
LINF_070010300-T1	LINS9F1C_070010300-T1	1.0	1.0	identical
LINF_070010400-T1	LINS9F1C_070010400-T1	1.0	1.0	identical
LINF_070010500-T1	LINS9F1C_070010500-T1	1.0	1.0	identical
LINF_070010600-T1	LINS9F1C_070010600-T1	1.0	1.0	identical
LINF_070010700-T1	LINS9F1C_070010700-T1	1.0	1.0	identical
LINF_070010800-T1	LINS9F1C_070010800-T1	1.0	1.0	identical
LINF_070010900-T1	LINS9F1C_070010900-T1	1.0	1.0	identical
LINF_070011000-T1	LINS9F1C_070011000-T1	1.0	1.0	identical
LINF_070011100-T1	LINS9F1C_070011100-T1	1.0	1.0	identical
LINF_070011200-T1	LINS9F1C_070011200-T1	1.0	1.0	identical
LINF_070011300-T1	LINS9F1C_070011300-T1	1.0	1.0	identical
LINF_070011400-T1	LINS9F1C_070011400-T1	1.0	1.0	identical
LINF_070011500-T1	LINS9F1C_070011500-T1	1.0	1.0	identical
LINF_070011600-T1	LINS9F1C_070011600-T1	1.0	1.0	identical
LINF_070011700-T1	LINS9F1C_070011700-T1	1.0	1.0	identical
LINF_070011800-T1	LINS9F1C_070011800-T1	1.0	1.0	identical
LINF_070011900-T1	LINS9F1C_070011900-T1	1.0	1.0	identical
LINF_070012000-T1	LINS9F1C_070012000-T1	1.0	1.0	identical
LINF_070012100-T1	LINS9F1C_070012100-T1	1.0	1.0	identical
LINF_070012150-T1	LINS9F1C_070012150-T1	1.0	NA	non coding transcript
LINF_070012200-T1	LINS9F1C_070012200-T1	1.0	1.0	identical
LINF_070012300-T1	LINS9F1C_070012300-T1	1.0	1.0	identical
LINF_070012400-T1	LINS9F1C_070012400-T1	1.0	1.0	identical
LINF_070012500-T1	LINS9F1C_070012500-T1	1.0	1.0	identical
LINF_070012600-T1	LINS9F1C_070012600-T1	1.0	1.0	identical
LINF_070012700-T1	LINS9F1C_070012700-T1	1.0	1.0	identical
LINF_070012800-T1	LINS9F1C_070012800-T1	1.0	1.0	identical
LINF_070012900-T1	LINS9F1C_070012900-T1	1.0	1.0	identical
LINF_070013000-T1	LINS9F1C_070013000-T1	1.0	1.0	identical
LINF_070013100-T1	LINS9F1C_070013100-T1	1.0	1.0	identical
LINF_070013200-T1	LINS9F1C_070013200-T1	1.0	1.0	identical
LINF_070013300-T1	LINS9F1C_070013300-T1	1.0	1.0	identical
LINF_070013400-T1	LINS9F1C_070013400-T1	1.0	1.0	identical
LINF_070013500-T1	LINS9F1C_070013500-T1	1.0	1.0	identical
LINF_070013600-T1	LINS9F1C_070013600-T1	1.0	1.0	identical
LINF_070013700-T1	LINS9F1C_070013700-T1	1.0	1.0	identical
LINF_070013800-T1	LINS9F1C_070013800-T1	1.0	1.0	identical
LINF_070013900-T1	LINS9F1C_070013900-T1	1.0	1.0	identical
LINF_070014000-T1	LINS9F1C_070014000-T1	1.0	NA	non coding transcript
LINF_070014100-T1	LINS9F1C_070014100-T1	1.0	1.0	identical
LINF_070014200-T1	LINS9F1C_070014200-T1	1.0	1.0	identical
LINF_070014300-T1	LINS9F1C_070014300-T1	1.0	1.0	identical
LINF_070014400-T1	LINS9F1C_070014400-T1	1.0	1.0	identical
LINF_070014500-T1	LINS9F1C_070014500-T1	1.0	1.0	identical
LINF_070014600-T1	LINS9F1C_070014600-T1	1.0	1.0	identical
LINF_070014700-T1	LINS9F1C_070014700-T1	1.0	1.0	identical
LINF_070014800-T1	LINS9F1C_070014800-T1	1.0	1.0	identical
LINF_070014900-T1	LINS9F1C_070014900-T1	1.0	1.0	identical
LINF_070015000-T1	LINS9F1C_070015000-T1	1.0	1.0	identical
LINF_070015100-T1	LINS9F1C_070015100-T1	1.0	1.0	identical
LINF_070015200-T1	LINS9F1C_070015200-T1	1.0	1.0	identical
LINF_070015300-T1	LINS9F1C_070015300-T1	1.0	1.0	identical
LINF_070015400-T1	LINS9F1C_070015400-T1	1.0	1.0	identical
LINF_070015500-T1	LINS9F1C_070015500-T1	1.0	1.0	identical
LINF_070015600-T1	LINS9F1C_070015600-T1	1.0	1.0	identical
LINF_070015700-T1	LINS9F1C_070015700-T1	1.0	1.0	identical
LINF_070015800-T1	LINS9F1C_070015800-T1	1.0	1.0	identical
LINF_070015900-T1	LINS9F1C_070015900-T1	1.0	1.0	identical
LINF_070016000-T1	LINS9F1C_070016000-T1	1.0	1.0	identical
LINF_070016100-T1	LINS9F1C_070016100-T1	1.0	1.0	identical
LINF_070016200-T1	LINS9F1C_070016200-T1	1.0	NA	non coding transcript
LINF_070016300-T1	LINS9F1C_070016300-T1	1.0	1.0	identical
LINF_070016400-T1	LINS9F1C_070016400-T1	1.0	1.0	identical
LINF_070016500-T1	LINS9F1C_070016500-T1	1.0	1.0	identical
LINF_070016600-T1	LINS9F1C_070016600-T1	1.0	1.0	identical
LINF_070016700-T1	LINS9F1C_070016700-T1	1.0	1.0	identical
LINF_070016800-T1	LINS9F1C_070016800-T1	1.0	1.0	identical
LINF_070016900-T1	LINS9F1C_070016900-T1	1.0	1.0	identical
LINF_070017000-T1	LINS9F1C_070017000-T1	1.0	1.0	identical
LINF_070017100-T1	LINS9F1C_070017100-T1	1.0	1.0	identical
LINF_070017200-T1	LINS9F1C_070017200-T1	1.0	1.0	identical
LINF_070017300-T1	LINS9F1C_070017300-T1	1.0	1.0	identical
LINF_070017400-T1	LINS9F1C_070017400-T1	1.0	1.0	identical
LINF_070017500-T1	LINS9F1C_070017500-T1	1.0	1.0	identical
LINF_070017600-T1	LINS9F1C_070017600-T1	1.0	1.0	identical
LINF_070017700-T1	LINS9F1C_070017700-T1	1.0	1.0	identical
LINF_070017800-T1	LINS9F1C_070017800-T1	1.0	1.0	identical
LINF_070017900-T1	LINS9F1C_070017900-T1	1.0	1.0	identical
LINF_070018000-T1	LINS9F1C_070018000-T1	1.0	1.0	identical
LINF_070018100-T1	LINS9F1C_070018100-T1	1.0	1.0	identical
LINF_070018200-T1	LINS9F1C_070018200-T1	1.0	1.0	identical
LINF_070018300-T1	LINS9F1C_070018300-T1	1.0	1.0	identical
LINF_070018400-T1	LINS9F1C_070018400-T1	1.0	1.0	identical
LINF_080005000-T1	LINS9F1C_080005000-T1	1.0	1.0	identical
LINF_080005100-T1	LINS9F1C_080005100-T1	1.0	1.0	identical
LINF_080005200-T1	LINS9F1C_080005200-T1	1.0	1.0	identical
LINF_080005300-T1	LINS9F1C_080005300-T1	1.0	1.0	identical
LINF_080005400-T1	LINS9F1C_080005400-T1	1.0	1.0	identical
LINF_080005500-T1	LINS9F1C_080005500-T1	1.0	1.0	identical
LINF_080005600-T1	LINS9F1C_080005600-T1	1.0	1.0	identical
LINF_080005700-T1	LINS9F1C_080005700-T1	1.0	1.0	identical
LINF_080005800-T1	LINS9F1C_080005800-T1	1.0	1.0	identical
LINF_080005900-T1	LINS9F1C_080005900-T1	1.0	1.0	identical
LINF_080006000-T1	LINS9F1C_080006000-T1	1.0	1.0	identical
LINF_080006100-T1	LINS9F1C_080006100-T1	1.0	1.0	identical
LINF_080006200-T1	LINS9F1C_080006200-T1	1.0	1.0	identical
LINF_080006300-T1	LINS9F1C_080006300-T1	1.0	1.0	identical
LINF_080006400-T1	LINS9F1C_080006400-T1	1.0	1.0	identical
LINF_080006500-T1	LINS9F1C_080006500-T1	1.0	1.0	identical
LINF_080006600-T1	LINS9F1C_080006600-T1	1.0	1.0	identical
LINF_080006700-T1	LINS9F1C_080006700-T1	1.0	1.0	identical
LINF_080006800-T1	LINS9F1C_080006800-T1	1.0	1.0	identical
LINF_080006900-T1	LINS9F1C_080006900-T1	1.0	1.0	identical
LINF_080007000-T1	LINS9F1C_080007000-T1	1.0	1.0	identical
LINF_080007100-T1	LINS9F1C_080007100-T1	1.0	1.0	identical
LINF_080007200-T1	LINS9F1C_080007200-T1	0.999	1.0	synonymous
LINF_080007300-T1	LINS9F1C_080007300-T1	1.0	1.0	identical
LINF_080007400-T1	LINS9F1C_080007400-T1	1.0	1.0	identical
LINF_080007500-T1	LINS9F1C_080007500-T1	1.0	1.0	identical
LINF_080007600-T1	LINS9F1C_080007600-T1	1.0	1.0	identical
LINF_080007700-T1	LINS9F1C_080007700-T1	1.0	1.0	identical
LINF_080007800-T1	LINS9F1C_080007800-T1	1.0	1.0	identical
LINF_080007900-T1	LINS9F1C_080007900-T1	1.0	1.0	identical
LINF_080008000-T1	LINS9F1C_080008000-T1	1.0	1.0	identical
LINF_080008100-T1	LINS9F1C_080008100-T1	1.0	1.0	identical
LINF_080008200-T1	LINS9F1C_080008200-T1	1.0	1.0	identical
LINF_080008300-T1	LINS9F1C_080008300-T1	1.0	1.0	identical
LINF_080008400-T1	LINS9F1C_080008400-T1	1.0	1.0	identical
LINF_080008500-T1	LINS9F1C_080008500-T1	1.0	1.0	identical
LINF_080008600-T1	LINS9F1C_080008600-T1	1.0	1.0	identical
LINF_080008700-T1	LINS9F1C_080008700-T1	1.0	1.0	identical
LINF_080008800-T1	LINS9F1C_080008800-T1	1.0	1.0	identical
LINF_080008900-T1	LINS9F1C_080008900-T1	1.0	1.0	identical
LINF_080009000-T1	LINS9F1C_080009000-T1	1.0	1.0	identical
LINF_080009100-T1	LINS9F1C_080009100-T1	1.0	1.0	identical
LINF_080009200-T1	LINS9F1C_080009200-T1	1.0	1.0	identical
LINF_080009300-T1	LINS9F1C_080009300-T1	1.0	1.0	identical
LINF_080009400-T1	LINS9F1C_080009400-T1	1.0	1.0	identical
LINF_080009500-T1	LINS9F1C_080009500-T1	1.0	1.0	identical
LINF_080009600-T1	LINS9F1C_080009600-T1	1.0	1.0	identical
LINF_080009700-T1	LINS9F1C_080009700-T1	1.0	1.0	identical
LINF_080009800-T1	LINS9F1C_080009800-T1	1.0	1.0	identical
LINF_080009900-T1	LINS9F1C_080009900-T1	1.0	1.0	identical
LINF_080010000-T1	LINS9F1C_080010000-T1	1.0	1.0	identical
LINF_080010100-T1	LINS9F1C_080010100-T1	1.0	1.0	identical
LINF_080010200-T1	LINS9F1C_080010200-T1	1.0	1.0	identical
LINF_080010300-T1	LINS9F1C_080010300-T1	1.0	1.0	identical
LINF_080010400-T1	LINS9F1C_080010400-T1	1.0	1.0	identical
LINF_080010500-T1	LINS9F1C_080010500-T1	1.0	1.0	identical
LINF_080010600-T1	LINS9F1C_080010600-T1	1.0	1.0	identical
LINF_080010700-T1	LINS9F1C_080010700-T1	1.0	1.0	identical
LINF_080010800-T1	LINS9F1C_080010800-T1	1.0	1.0	identical
LINF_080010900-T1	LINS9F1C_080010900-T1	1.0	1.0	identical
LINF_080011000-T1	LINS9F1C_080011000-T1	1.0	1.0	identical
LINF_080011100-T1	LINS9F1C_080011100-T1	1.0	1.0	identical
LINF_080011200-T1	LINS9F1C_080011200-T1	1.0	1.0	identical
LINF_080011300-T1	LINS9F1C_080011300-T1	1.0	1.0	identical
LINF_080011400-T1	LINS9F1C_080011400-T1	1.0	1.0	identical
LINF_080011500-T1	LINS9F1C_080011500-T1	1.0	1.0	identical
LINF_080011600-T1	LINS9F1C_080011600-T1	1.0	1.0	identical
LINF_080011700-T1	LINS9F1C_080011700-T1	1.0	1.0	identical
LINF_080011800-T1	LINS9F1C_080011800-T1	1.0	1.0	identical
LINF_080011900-T1	LINS9F1C_080011900-T1	1.0	1.0	identical
LINF_080012000-T1	LINS9F1C_080012000-T1	1.0	1.0	identical
LINF_080012100-T1	LINS9F1C_080012100-T1	1.0	1.0	identical
LINF_080012200-T1	LINS9F1C_080012200-T1	1.0	1.0	identical
LINF_080012300-T1	LINS9F1C_080012300-T1	1.0	1.0	identical
LINF_080012400-T1	LINS9F1C_080012400-T1	0.998	0.995	nonsynonymous
LINF_080012500-T1	LINS9F1C_080012500-T1	1.0	1.0	identical
LINF_080012600-T1	LINS9F1C_080012600-T1	1.0	1.0	identical
LINF_080012700-T1	LINS9F1C_080012700-T1	1.0	1.0	identical
LINF_080012800-T1	LINS9F1C_080012800-T1	1.0	1.0	identical
LINF_080012900-T1	LINS9F1C_080012900-T1	1.0	1.0	identical
LINF_080012950-T1	LINS9F1C_080012950-T1	1.0	1.0	identical
LINF_080013000-T1	LINS9F1C_080013000-T1	1.0	1.0	identical
LINF_080013100-T1	LINS9F1C_080013100-T1	1.0	1.0	identical
LINF_080013200-T1	LINS9F1C_080013200-T1	1.0	1.0	identical
LINF_080013300-T1	LINS9F1C_080013300-T1	1.0	1.0	identical
LINF_080013400-T1	LINS9F1C_080013400-T1	1.0	1.0	identical
LINF_080013500-T1	LINS9F1C_080013500-T1	1.0	1.0	identical
LINF_080013600-T1	LINS9F1C_080013600-T1	1.0	1.0	identical
LINF_080013700-T1	LINS9F1C_080013700-T1	1.0	1.0	identical
LINF_080013800-T1	LINS9F1C_080013800-T1	1.0	1.0	identical
LINF_080013900-T1	LINS9F1C_080013900-T1	1.0	1.0	identical
LINF_080014000-T1	LINS9F1C_080014000-T1	1.0	1.0	identical
LINF_080014100-T1	LINS9F1C_080014100-T1	1.0	1.0	identical
LINF_080014200-T1	LINS9F1C_080014200-T1	1.0	1.0	identical
LINF_080014300-T1	LINS9F1C_080014300-T1	1.0	1.0	identical
LINF_080014400-T1	LINS9F1C_080014400-T1	1.0	1.0	identical
LINF_080014500-T1	LINS9F1C_080014500-T1	1.0	1.0	identical
LINF_080014600-T1	LINS9F1C_080014600-T1	1.0	1.0	identical
LINF_080014700-T1	LINS9F1C_080014700-T1	1.0	1.0	identical
LINF_080014800-T1	LINS9F1C_080014800-T1	1.0	1.0	identical
LINF_080014900-T1	LINS9F1C_080014900-T1	1.0	1.0	identical
LINF_080015000-T1	LINS9F1C_080015000-T1	1.0	1.0	identical
LINF_080015100-T1	LINS9F1C_080015100-T1	1.0	1.0	identical
LINF_080015200-T1	LINS9F1C_080015200-T1	1.0	1.0	identical
LINF_080015300-T1	LINS9F1C_080015300-T1	1.0	1.0	identical
LINF_080015400-T1	LINS9F1C_080015400-T1	1.0	1.0	identical
LINF_080015500-T1	LINS9F1C_080015500-T1	1.0	1.0	identical
LINF_080015600-T1	LINS9F1C_080015600-T1	1.0	1.0	identical
LINF_080015700-T1	LINS9F1C_080015700-T1	1.0	1.0	identical
LINF_080015800-T1	LINS9F1C_080015800-T1	1.0	1.0	identical
LINF_080016000-T1	LINS9F1C_080016000-T1	1.0	1.0	identical
LINF_080016100-T1	LINS9F1C_080016100-T1	1.0	1.0	identical
LINF_080016200-T1	LINS9F1C_080016200-T1	1.0	1.0	identical
LINF_080016300-T1	LINS9F1C_080016300-T1	1.0	1.0	identical
LINF_080016400-T1	LINS9F1C_080016400-T1	1.0	1.0	identical
LINF_080016500-T1	LINS9F1C_080016500-T1	1.0	1.0	identical
LINF_080016600-T1	LINS9F1C_080016600-T1	1.0	1.0	identical
LINF_080016700-T1	LINS9F1C_080016700-T1	1.0	1.0	identical
LINF_080016800-T1	LINS9F1C_080016800-T1	1.0	1.0	identical
LINF_080016900-T1	LINS9F1C_080016900-T1	1.0	1.0	identical
LINF_080017000-T1	LINS9F1C_080017000-T1	1.0	1.0	identical
LINF_080017100-T1	LINS9F1C_080017100-T1	1.0	1.0	identical
LINF_080017200-T1	LINS9F1C_080017200-T1	1.0	1.0	identical
LINF_080017300-T1	LINS9F1C_080017300-T1	1.0	1.0	identical
LINF_080017400-T1	LINS9F1C_080017400-T1	1.0	1.0	identical
LINF_080017500-T1	LINS9F1C_080017500-T1	1.0	1.0	identical
LINF_080017600-T1	LINS9F1C_080017600-T1	1.0	1.0	identical
LINF_080017700-T1	LINS9F1C_080017700-T1	1.0	1.0	identical
LINF_080017800-T1	LINS9F1C_080017800-T1	1.0	1.0	identical
LINF_090005000-T1	LINS9F1C_090005000-T1	1.0	1.0	identical
LINF_090005100-T1	LINS9F1C_090005100-T1	1.0	1.0	identical
LINF_090005200-T1	LINS9F1C_090005200-T1	1.0	1.0	identical
LINF_090005300-T1	LINS9F1C_090005300-T1	1.0	1.0	identical
LINF_090005400-T1	LINS9F1C_090005400-T1	1.0	1.0	identical
LINF_090005500-T1	LINS9F1C_090005500-T1	1.0	1.0	identical
LINF_090005600-T1	LINS9F1C_090005600-T1	1.0	1.0	identical
LINF_090005700-T1	LINS9F1C_090005700-T1	1.0	1.0	identical
LINF_090005800-T1	LINS9F1C_090005800-T1	0.999	0.999	nonsynonymous
LINF_090005900-T1	LINS9F1C_090005900-T1	1.0	1.0	identical
LINF_090006000-T1	LINS9F1C_090006000-T1	1.0	1.0	identical
LINF_090006100-T1	LINS9F1C_090006100-T1	1.0	1.0	identical
LINF_090006200-T1	LINS9F1C_090006200-T1	1.0	1.0	identical
LINF_090006300-T1	LINS9F1C_090006300-T1	1.0	1.0	identical
LINF_090006400-T1	LINS9F1C_090006400-T1	1.0	1.0	identical
LINF_090006500-T1	LINS9F1C_090006500-T1	1.0	1.0	identical
LINF_090006600-T1	LINS9F1C_090006600-T1	1.0	1.0	identical
LINF_090006900-T1	LINS9F1C_090006900-T1	1.0	1.0	identical
LINF_090007000-T1	LINS9F1C_090007000-T1	1.0	1.0	identical
LINF_090006700-T1	LINS9F1C_090006700-T1	0.997	1.0	synonymous
LINF_090007100-T1	LINS9F1C_090007100-T1	1.0	1.0	identical
LINF_090006800-T1	LINS9F1C_090006800-T1	1.0	1.0	identical
LINF_090007200-T1	LINS9F1C_090007200-T1	0.997	1.0	synonymous
LINF_090007300-T1	LINS9F1C_090007300-T1	1.0	1.0	identical
LINF_090007400-T1	LINS9F1C_090007400-T1	1.0	1.0	identical
LINF_090007500-T1	LINS9F1C_090007500-T1	1.0	1.0	identical
LINF_090007600-T1	LINS9F1C_090007600-T1	1.0	1.0	identical
LINF_090007700-T1	LINS9F1C_090007700-T1	1.0	1.0	identical
LINF_090007800-T1	LINS9F1C_090007800-T1	1.0	1.0	identical
LINF_090007900-T1	LINS9F1C_090007900-T1	1.0	1.0	identical
LINF_090008000-T1	LINS9F1C_090008000-T1	1.0	1.0	identical
LINF_090008100-T1	LINS9F1C_090008100-T1	1.0	1.0	identical
LINF_090008200-T1	LINS9F1C_090008200-T1	1.0	1.0	identical
LINF_090008300-T1	LINS9F1C_090008300-T1	1.0	1.0	identical
LINF_090008400-T1	LINS9F1C_090008400-T1	1.0	1.0	identical
LINF_090008500-T1	LINS9F1C_090008500-T1	1.0	1.0	identical
LINF_090008600-T1	LINS9F1C_090008600-T1	1.0	1.0	identical
LINF_090008700-T1	LINS9F1C_090008700-T1	1.0	1.0	identical
LINF_090008800-T1	LINS9F1C_090008800-T1	1.0	1.0	identical
LINF_090008900-T1	LINS9F1C_090008900-T1	1.0	1.0	identical
LINF_090009000-T1	LINS9F1C_090009000-T1	1.0	1.0	identical
LINF_090009100-T1	LINS9F1C_090009100-T1	1.0	1.0	identical
LINF_090009200-T1	LINS9F1C_090009200-T1	1.0	1.0	identical
LINF_090009300-T1	LINS9F1C_090009300-T1	1.0	1.0	identical
LINF_090009400-T1	LINS9F1C_090009400-T1	1.0	1.0	identical
LINF_090009500-T1	LINS9F1C_090009500-T1	1.0	1.0	identical
LINF_090009600-T1	LINS9F1C_090009600-T1	1.0	1.0	identical
LINF_090009700-T1	LINS9F1C_090009700-T1	1.0	1.0	identical
LINF_090009800-T1	LINS9F1C_090009800-T1	0.999	1.0	synonymous
LINF_090009900-T1	LINS9F1C_090009900-T1	1.0	1.0	identical
LINF_090010000-T1	LINS9F1C_090010000-T1	1.0	1.0	identical
LINF_090010100-T1	LINS9F1C_090010100-T1	1.0	1.0	identical
LINF_090010200-T1	LINS9F1C_090010200-T1	1.0	1.0	identical
LINF_090010300-T1	LINS9F1C_090010300-T1	1.0	1.0	identical
LINF_090010400-T1	LINS9F1C_090010400-T1	1.0	1.0	identical
LINF_090010500-T1	LINS9F1C_090010500-T1	0.999	0.999	inframe_deletion
LINF_090010600-T1	LINS9F1C_090010600-T1	1.0	1.0	identical
LINF_090010700-T1	LINS9F1C_090010700-T1	1.0	1.0	identical
LINF_090010800-T1	LINS9F1C_090010800-T1	1.0	1.0	identical
LINF_090010900-T1	LINS9F1C_090010900-T1	1.0	1.0	identical
LINF_090011000-T1	LINS9F1C_090011000-T1	1.0	1.0	identical
LINF_090011100-T1	LINS9F1C_090011100-T1	1.0	1.0	identical
LINF_090011200-T1	LINS9F1C_090011200-T1	1.0	1.0	identical
LINF_090011300-T1	LINS9F1C_090011300-T1	1.0	1.0	identical
LINF_090011400-T1	LINS9F1C_090011400-T1	1.0	1.0	identical
LINF_090011500-T1	LINS9F1C_090011500-T1	1.0	1.0	identical
LINF_090011600-T1	LINS9F1C_090011600-T1	1.0	1.0	identical
LINF_090011700-T1	LINS9F1C_090011700-T1	1.0	1.0	identical
LINF_090011800-T1	LINS9F1C_090011800-T1	1.0	1.0	identical
LINF_090011900-T1	LINS9F1C_090011900-T1	1.0	1.0	identical
LINF_090012000-T1	LINS9F1C_090012000-T1	1.0	1.0	identical
LINF_090012100-T1	LINS9F1C_090012100-T1	1.0	1.0	identical
LINF_090012200-T1	LINS9F1C_090012200-T1	1.0	1.0	identical
LINF_090012300-T1	LINS9F1C_090012300-T1	1.0	1.0	identical
LINF_090012400-T1	LINS9F1C_090012400-T1	1.0	1.0	identical
LINF_090012500-T1	LINS9F1C_090012500-T1	1.0	1.0	identical
LINF_090012600-T1	LINS9F1C_090012600-T1	1.0	1.0	identical
LINF_090012700-T1	LINS9F1C_090012700-T1	1.0	1.0	identical
LINF_090012800-T1	LINS9F1C_090012800-T1	1.0	1.0	identical
LINF_090012900-T1	LINS9F1C_090012900-T1	1.0	NA	non coding transcript
LINF_090013000-T1	LINS9F1C_090013000-T1	1.0	NA	non coding transcript
LINF_090013100-T1	LINS9F1C_090013100-T1	1.0	NA	non coding transcript
LINF_090013200-T1	LINS9F1C_090013200-T1	1.0	1.0	identical
LINF_090013300-T1	LINS9F1C_090013300-T1	1.0	1.0	identical
LINF_090013400-T1	LINS9F1C_090013400-T1	1.0	1.0	identical
LINF_090013500-T1	LINS9F1C_090013500-T1	1.0	1.0	identical
LINF_090013600-T1	LINS9F1C_090013600-T1	1.0	1.0	identical
LINF_090013700-T1	LINS9F1C_090013700-T1	1.0	1.0	identical
LINF_090013800-T1	LINS9F1C_090013800-T1	1.0	1.0	identical
LINF_090013900-T1	LINS9F1C_090013900-T1	1.0	1.0	identical
LINF_090014000-T1	LINS9F1C_090014000-T1	1.0	1.0	identical
LINF_090014100-T1	LINS9F1C_090014100-T1	1.0	1.0	identical
LINF_090014200-T1	LINS9F1C_090014200-T1	1.0	1.0	identical
LINF_090014300-T1	LINS9F1C_090014300-T1	1.0	1.0	identical
LINF_090014400-T1	LINS9F1C_090014400-T1	1.0	1.0	identical
LINF_090014500-T1	LINS9F1C_090014500-T1	1.0	1.0	identical
LINF_090014600-T1	LINS9F1C_090014600-T1	1.0	1.0	identical
LINF_090014700-T1	LINS9F1C_090014700-T1	1.0	1.0	identical
LINF_090014800-T1	LINS9F1C_090014800-T1	1.0	1.0	identical
LINF_090014900-T1	LINS9F1C_090014900-T1	1.0	1.0	identical
LINF_090015000-T1	LINS9F1C_090015000-T1	1.0	1.0	identical
LINF_090015100-T1	LINS9F1C_090015100-T1	1.0	1.0	identical
LINF_090015200-T1	LINS9F1C_090015200-T1	1.0	1.0	identical
LINF_090015300-T1	LINS9F1C_090015300-T1	1.0	1.0	identical
LINF_090015400-T1	LINS9F1C_090015400-T1	1.0	1.0	identical
LINF_090015500-T1	LINS9F1C_090015500-T1	1.0	1.0	identical
LINF_090015600-T1	LINS9F1C_090015600-T1	1.0	1.0	identical
LINF_090015700-T1	LINS9F1C_090015700-T1	1.0	1.0	identical
LINF_090015800-T1	LINS9F1C_090015800-T1	1.0	1.0	identical
LINF_090015900-T1	LINS9F1C_090015900-T1	1.0	1.0	identical
LINF_090016000-T1	LINS9F1C_090016000-T1	1.0	1.0	identical
LINF_090016050-T1	LINS9F1C_090016050-T1	1.0	1.0	identical
LINF_090016100-T1	LINS9F1C_090016100-T1	1.0	1.0	identical
LINF_090016200-T1	LINS9F1C_090016200-T1	1.0	1.0	identical
LINF_090016300-T1	LINS9F1C_090016300-T1	1.0	1.0	identical
LINF_090016400-T1	LINS9F1C_090016400-T1	1.0	NA	non coding transcript
LINF_090016500-T1	LINS9F1C_090016500-T1	1.0	NA	non coding transcript
LINF_090016600-T1	LINS9F1C_090016600-T1	1.0	NA	non coding transcript
LINF_090016700-T1	LINS9F1C_090016700-T1	1.0	NA	non coding transcript
LINF_090016800-T1	LINS9F1C_090016800-T1	1.0	1.0	identical
LINF_090016900-T1	LINS9F1C_090016900-T1	1.0	1.0	identical
LINF_090017000-T1	LINS9F1C_090017000-T1	1.0	1.0	identical
LINF_090017100-T1	LINS9F1C_090017100-T1	1.0	NA	non coding transcript
LINF_090017200-T1	LINS9F1C_090017200-T1	1.0	NA	non coding transcript
LINF_090017300-T1	LINS9F1C_090017300-T1	1.0	NA	non coding transcript
LINF_090017400-T1	LINS9F1C_090017400-T1	1.0	NA	non coding transcript
LINF_090017500-T1	LINS9F1C_090017500-T1	1.0	NA	non coding transcript
LINF_090017600-T1	LINS9F1C_090017600-T1	1.0	1.0	identical
LINF_090017700-T1	LINS9F1C_090017700-T1	1.0	1.0	identical
LINF_090017800-T1	LINS9F1C_090017800-T1	1.0	1.0	identical
LINF_090017900-T1	LINS9F1C_090017900-T1	1.0	1.0	identical
LINF_090018000-T1	LINS9F1C_090018000-T1	1.0	1.0	identical
LINF_090018100-T1	LINS9F1C_090018100-T1	1.0	1.0	identical
LINF_090018200-T1	LINS9F1C_090018200-T1	1.0	1.0	identical
LINF_090018300-T1	LINS9F1C_090018300-T1	1.0	1.0	identical
LINF_090018400-T1	LINS9F1C_090018400-T1	0.999	0.997	nonsynonymous
LINF_090018500-T1	LINS9F1C_090018500-T1	1.0	1.0	identical
LINF_090018600-T1	LINS9F1C_090018600-T1	1.0	1.0	identical
LINF_090018700-T1	LINS9F1C_090018700-T1	1.0	1.0	identical
LINF_090018800-T1	LINS9F1C_090018800-T1	1.0	1.0	identical
LINF_090018900-T1	LINS9F1C_090018900-T1	1.0	1.0	identical
LINF_090019000-T1	LINS9F1C_090019000-T1	1.0	1.0	identical
LINF_090019100-T1	LINS9F1C_090019100-T1	1.0	1.0	identical
LINF_090019200-T1	LINS9F1C_090019200-T1	1.0	1.0	identical
LINF_090019300-T1	LINS9F1C_090019300-T1	0.999	1.0	synonymous
LINF_090019400-T1	LINS9F1C_090019400-T1	1.0	1.0	identical
LINF_090019500-T1	LINS9F1C_090019500-T1	1.0	1.0	identical
LINF_090019600-T1	LINS9F1C_090019600-T1	1.0	1.0	identical
LINF_090019700-T1	LINS9F1C_090019700-T1	1.0	1.0	identical
LINF_090019800-T1	LINS9F1C_090019800-T1	1.0	1.0	identical
LINF_090019900-T1	LINS9F1C_090019900-T1	1.0	1.0	identical
LINF_090020000-T1	LINS9F1C_090020000-T1	1.0	1.0	identical
LINF_090020100-T1	LINS9F1C_090020100-T1	1.0	1.0	identical
LINF_090020200-T1	LINS9F1C_090020200-T1	1.0	1.0	identical
LINF_090020300-T1	LINS9F1C_090020300-T1	1.0	1.0	identical
LINF_090020400-T1	LINS9F1C_090020400-T1	1.0	1.0	identical
LINF_090020500-T1	LINS9F1C_090020500-T1	1.0	1.0	identical
LINF_090020600-T1	LINS9F1C_090020600-T1	1.0	1.0	identical
LINF_090020700-T1	LINS9F1C_090020700-T1	1.0	1.0	identical
LINF_090020800-T1	LINS9F1C_090020800-T1	1.0	1.0	identical
LINF_090020900-T1	LINS9F1C_090020900-T1	1.0	1.0	identical
LINF_090021000-T1	LINS9F1C_090021000-T1	1.0	1.0	identical
LINF_090021100-T1	LINS9F1C_090021100-T1	1.0	1.0	identical
LINF_090021200-T1	LINS9F1C_090021200-T1	1.0	1.0	identical
LINF_090021300-T1	LINS9F1C_090021300-T1	1.0	1.0	identical
LINF_090021400-T1	LINS9F1C_090021400-T1	1.0	1.0	identical
LINF_090021500-T1	LINS9F1C_090021500-T1	1.0	1.0	identical
LINF_090021600-T1	LINS9F1C_090021600-T1	1.0	1.0	identical
LINF_090021700-T1	LINS9F1C_090021700-T1	1.0	1.0	identical
LINF_090021800-T1	LINS9F1C_090021800-T1	0.996	0.989	nonsynonymous
LINF_090021900-T1	LINS9F1C_090021900-T1	1.0	1.0	identical
LINF_090022000-T1	LINS9F1C_090022000-T1	1.0	1.0	identical
LINF_090022100-T1	LINS9F1C_090022100-T1	1.0	1.0	identical
LINF_090022200-T1	LINS9F1C_090022200-T1	1.0	1.0	identical
LINF_090022300-T1	LINS9F1C_090022300-T1	1.0	1.0	identical
LINF_090022400-T1	LINS9F1C_090022400-T1	1.0	1.0	identical
LINF_090022500-T1	LINS9F1C_090022500-T1	1.0	1.0	identical
LINF_090022600-T1	LINS9F1C_090022600-T1	1.0	1.0	identical
LINF_090022700-T1	LINS9F1C_090022700-T1	1.0	1.0	identical
LINF_090022800-T1	LINS9F1C_090022800-T1	1.0	1.0	identical
LINF_090022900-T1	LINS9F1C_090022900-T1	1.0	1.0	identical
LINF_090023000-T1	LINS9F1C_090023000-T1	1.0	1.0	identical
LINF_090023100-T1	LINS9F1C_090023100-T1	1.0	1.0	identical
LINF_090023200-T1	LINS9F1C_090023200-T1	1.0	1.0	identical
LINF_100005000-T1	LINS9F1C_100005000-T1	1.0	1.0	identical
LINF_100005100-T1	LINS9F1C_100005100-T1	1.0	1.0	identical
LINF_100005200-T1	LINS9F1C_100005200-T1	1.0	1.0	identical
LINF_100005300-T1	LINS9F1C_100005300-T1	1.0	1.0	identical
LINF_100005400-T1	LINS9F1C_100005400-T1	1.0	1.0	identical
LINF_100005500-T1	LINS9F1C_100005500-T1	1.0	1.0	identical
LINF_100005600-T1	LINS9F1C_100005600-T1	1.0	1.0	identical
LINF_100005700-T1	LINS9F1C_100005700-T1	1.0	1.0	identical
LINF_100005800-T1	LINS9F1C_100005800-T1	1.0	1.0	identical
LINF_100005900-T1	LINS9F1C_100005900-T1	1.0	1.0	identical
LINF_100006000-T1	LINS9F1C_100006000-T1	1.0	1.0	identical
LINF_100006100-T1	LINS9F1C_100006100-T1	1.0	1.0	identical
LINF_100006200-T1	LINS9F1C_100006200-T1	1.0	1.0	identical
LINF_100006300-T1	LINS9F1C_100006300-T1	1.0	1.0	identical
LINF_100006400-T1	LINS9F1C_100006400-T1	1.0	1.0	identical
LINF_100006500-T1	LINS9F1C_100006500-T1	1.0	1.0	identical
LINF_100006600-T1	LINS9F1C_100006600-T1	1.0	1.0	identical
LINF_100006700-T1	LINS9F1C_100006700-T1	1.0	1.0	identical
LINF_100006800-T1	LINS9F1C_100006800-T1	1.0	NA	non coding transcript
LINF_100006900-T1	LINS9F1C_100006900-T1	1.0	1.0	identical
LINF_100007000-T1	LINS9F1C_100007000-T1	1.0	1.0	identical
LINF_100007100-T1	LINS9F1C_100007100-T1	1.0	1.0	identical
LINF_100007200-T1	LINS9F1C_100007200-T1	1.0	1.0	identical
LINF_100007300-T1	LINS9F1C_100007300-T1	1.0	1.0	identical
LINF_100007400-T1	LINS9F1C_100007400-T1	1.0	1.0	identical
LINF_100007500-T1	LINS9F1C_100007500-T1	1.0	1.0	identical
LINF_100007600-T1	LINS9F1C_100007600-T1	1.0	1.0	identical
LINF_100007700-T1	LINS9F1C_100007700-T1	1.0	1.0	identical
LINF_100007800-T1	LINS9F1C_100007800-T1	1.0	1.0	identical
LINF_100007900-T1	LINS9F1C_100007900-T1	1.0	1.0	identical
LINF_100008000-T1	LINS9F1C_100008000-T1	1.0	1.0	identical
LINF_100008100-T1	LINS9F1C_100008100-T1	1.0	1.0	identical
LINF_100008200-T1	LINS9F1C_100008200-T1	1.0	1.0	identical
LINF_100008300-T1	LINS9F1C_100008300-T1	1.0	1.0	identical
LINF_100008400-T1	LINS9F1C_100008400-T1	1.0	1.0	identical
LINF_100008500-T1	LINS9F1C_100008500-T1	1.0	1.0	identical
LINF_100008600-T1	LINS9F1C_100008600-T1	1.0	1.0	identical
LINF_100008700-T1	LINS9F1C_100008700-T1	1.0	1.0	identical
LINF_100008800-T1	LINS9F1C_100008800-T1	1.0	1.0	identical
LINF_100008900-T1	LINS9F1C_100008900-T1	1.0	1.0	identical
LINF_100009000-T1	LINS9F1C_100009000-T1	0.993	0.991	nonsynonymous
LINF_100009100-T1	LINS9F1C_100009100-T1	0.935	0.867	frameshift
LINF_100009200-T1	LINS9F1C_100009200-T1	0.814	0.802	inframe_deletion
LINF_100009300-T1	LINS9F1C_100009300-T1	0.918	0.155	start_lost
LINF_100009400-T1	LINS9F1C_100009400-T1	1.0	1.0	identical
LINF_100009500-T1	LINS9F1C_100009500-T1	1.0	1.0	identical
LINF_100009600-T1	LINS9F1C_100009600-T1	1.0	1.0	identical
LINF_100009700-T1	LINS9F1C_100009700-T1	1.0	1.0	identical
LINF_100009800-T1	LINS9F1C_100009800-T1	1.0	1.0	identical
LINF_100009900-T1	LINS9F1C_100009900-T1	1.0	1.0	identical
LINF_100010000-T1	LINS9F1C_100010000-T1	1.0	1.0	identical
LINF_100010100-T1	LINS9F1C_100010100-T1	1.0	1.0	identical
LINF_100010150-T1	LINS9F1C_100010150-T1	0.996	0.279	frameshift
LINF_100010200-T1	LINS9F1C_100010200-T1	1.0	1.0	identical
LINF_100010300-T1	LINS9F1C_100010300-T1	0.977	0.961	frameshift
LINF_100010400-T1	LINS9F1C_100010400-T1	0.995	0.919	frameshift
LINF_100010500-T1	LINS9F1C_100010500-T1	1.0	1.0	identical
LINF_100011000-T1	LINS9F1C_100011000-T1	0.998	0.998	nonsynonymous
LINF_100010800-T1	LINS9F1C_100010800-T1	0.991	0.981	frameshift
LINF_100010600-T1	LINS9F1C_100010600-T1	0.985	0.97	frameshift
LINF_100011100-T1	LINS9F1C_100011100-T1	0.965	0.943	frameshift
LINF_100011200-T1	LINS9F1C_100011200-T1	0.964	0.936	frameshift
LINF_100011300-T1	LINS9F1C_100011300-T1	1.0	1.0	identical
LINF_100011350-T1	LINS9F1C_100011350-T1	1.0	1.0	identical
LINF_100011400-T1	LINS9F1C_100011400-T1	1.0	1.0	identical
LINF_100011500-T1	LINS9F1C_100011500-T1	1.0	1.0	identical
LINF_100011600-T1	LINS9F1C_100011600-T1	1.0	1.0	identical
LINF_100011700-T1	LINS9F1C_100011700-T1	1.0	1.0	identical
LINF_100011800-T1	LINS9F1C_100011800-T1	1.0	1.0	identical
LINF_100011900-T1	LINS9F1C_100011900-T1	1.0	1.0	identical
LINF_100012000-T1	LINS9F1C_100012000-T1	1.0	1.0	identical
LINF_100012100-T1	LINS9F1C_100012100-T1	1.0	1.0	identical
LINF_100012200-T1	LINS9F1C_100012200-T1	1.0	1.0	identical
LINF_100012300-T1	LINS9F1C_100012300-T1	1.0	1.0	identical
LINF_100012400-T1	LINS9F1C_100012400-T1	1.0	1.0	identical
LINF_100012500-T1	LINS9F1C_100012500-T1	1.0	1.0	identical
LINF_100012600-T1	LINS9F1C_100012600-T1	1.0	1.0	identical
LINF_100012700-T1	LINS9F1C_100012700-T1	1.0	1.0	identical
LINF_100012800-T1	LINS9F1C_100012800-T1	1.0	1.0	identical
LINF_100012900-T1	LINS9F1C_100012900-T1	1.0	1.0	identical
LINF_100013000-T1	LINS9F1C_100013000-T1	1.0	1.0	identical
LINF_100013100-T1	LINS9F1C_100013100-T1	1.0	1.0	identical
LINF_100013200-T1	LINS9F1C_100013200-T1	1.0	1.0	identical
LINF_100013300-T1	LINS9F1C_100013300-T1	1.0	1.0	identical
LINF_100013400-T1	LINS9F1C_100013400-T1	1.0	1.0	identical
LINF_100013500-T1	LINS9F1C_100013500-T1	1.0	1.0	identical
LINF_100013600-T1	LINS9F1C_100013600-T1	1.0	1.0	identical
LINF_100013700-T1	LINS9F1C_100013700-T1	1.0	1.0	identical
LINF_100013800-T1	LINS9F1C_100013800-T1	1.0	1.0	identical
LINF_100013850-T1	LINS9F1C_100013850-T1	1.0	1.0	identical
LINF_100013900-T1	LINS9F1C_100013900-T1	1.0	1.0	identical
LINF_100014000-T1	LINS9F1C_100014000-T1	1.0	1.0	identical
LINF_100014100-T1	LINS9F1C_100014100-T1	1.0	1.0	identical
LINF_100014200-T1	LINS9F1C_100014200-T1	1.0	1.0	identical
LINF_100014300-T1	LINS9F1C_100014300-T1	1.0	1.0	identical
LINF_100014400-T1	LINS9F1C_100014400-T1	1.0	1.0	identical
LINF_100014500-T1	LINS9F1C_100014500-T1	1.0	1.0	identical
LINF_100014600-T1	LINS9F1C_100014600-T1	1.0	1.0	identical
LINF_100014700-T1	LINS9F1C_100014700-T1	1.0	1.0	identical
LINF_100014800-T1	LINS9F1C_100014800-T1	1.0	1.0	identical
LINF_100014900-T1	LINS9F1C_100014900-T1	1.0	1.0	identical
LINF_100015000-T1	LINS9F1C_100015000-T1	1.0	1.0	identical
LINF_100015100-T1	LINS9F1C_100015100-T1	1.0	1.0	identical
LINF_100015200-T1	LINS9F1C_100015200-T1	1.0	1.0	identical
LINF_100015300-T1	LINS9F1C_100015300-T1	1.0	1.0	identical
LINF_100015400-T1	LINS9F1C_100015400-T1	1.0	1.0	identical
LINF_100015500-T1	LINS9F1C_100015500-T1	1.0	1.0	identical
LINF_100015600-T1	LINS9F1C_100015600-T1	1.0	1.0	identical
LINF_100015700-T1	LINS9F1C_100015700-T1	1.0	1.0	identical
LINF_100015800-T1	LINS9F1C_100015800-T1	1.0	1.0	identical
LINF_100015900-T1	LINS9F1C_100015900-T1	1.0	1.0	identical
LINF_100016000-T1	LINS9F1C_100016000-T1	1.0	1.0	identical
LINF_100016100-T1	LINS9F1C_100016100-T1	1.0	1.0	identical
LINF_100016200-T1	LINS9F1C_100016200-T1	1.0	1.0	identical
LINF_100016300-T1	LINS9F1C_100016300-T1	1.0	1.0	identical
LINF_100016400-T1	LINS9F1C_100016400-T1	1.0	1.0	identical
LINF_100016500-T1	LINS9F1C_100016500-T1	1.0	1.0	identical
LINF_100016600-T1	LINS9F1C_100016600-T1	1.0	1.0	identical
LINF_100016700-T1	LINS9F1C_100016700-T1	0.999	0.998	nonsynonymous
LINF_100016800-T1	LINS9F1C_100016800-T1	1.0	1.0	identical
LINF_100016900-T1	LINS9F1C_100016900-T1	1.0	1.0	identical
LINF_100017000-T1	LINS9F1C_100017000-T1	1.0	1.0	identical
LINF_100017100-T1	LINS9F1C_100017100-T1	1.0	1.0	identical
LINF_100017200-T1	LINS9F1C_100017200-T1	1.0	1.0	identical
LINF_100017300-T1	LINS9F1C_100017300-T1	1.0	1.0	identical
LINF_100017400-T1	LINS9F1C_100017400-T1	1.0	1.0	identical
LINF_100017500-T1	LINS9F1C_100017500-T1	1.0	1.0	identical
LINF_100017600-T1	LINS9F1C_100017600-T1	1.0	1.0	identical
LINF_100017700-T1	LINS9F1C_100017700-T1	1.0	1.0	identical
LINF_100017800-T1	LINS9F1C_100017800-T1	1.0	1.0	identical
LINF_100017900-T1	LINS9F1C_100017900-T1	1.0	1.0	identical
LINF_100018000-T1	LINS9F1C_100018000-T1	1.0	1.0	identical
LINF_100018100-T1	LINS9F1C_100018100-T1	1.0	1.0	identical
LINF_100018200-T1	LINS9F1C_100018200-T1	1.0	1.0	identical
LINF_100018300-T1	LINS9F1C_100018300-T1	1.0	1.0	identical
LINF_100018400-T1	LINS9F1C_100018400-T1	1.0	1.0	identical
LINF_100018500-T1	LINS9F1C_100018500-T1	1.0	1.0	identical
LINF_100018600-T1	LINS9F1C_100018600-T1	1.0	1.0	identical
LINF_100018700-T1	LINS9F1C_100018700-T1	1.0	1.0	identical
LINF_100018800-T1	LINS9F1C_100018800-T1	1.0	1.0	identical
LINF_100018900-T1	LINS9F1C_100018900-T1	1.0	1.0	identical
LINF_100019000-T1	LINS9F1C_100019000-T1	1.0	1.0	identical
LINF_100019100-T1	LINS9F1C_100019100-T1	1.0	1.0	identical
LINF_100019200-T1	LINS9F1C_100019200-T1	1.0	1.0	identical
LINF_100019300-T1	LINS9F1C_100019300-T1	1.0	1.0	identical
LINF_100019400-T1	LINS9F1C_100019400-T1	1.0	1.0	identical
LINF_100019500-T1	LINS9F1C_100019500-T1	1.0	1.0	identical
LINF_100019600-T1	LINS9F1C_100019600-T1	1.0	1.0	identical
LINF_100019700-T1	LINS9F1C_100019700-T1	1.0	1.0	identical
LINF_100019800-T1	LINS9F1C_100019800-T1	1.0	1.0	identical
LINF_100019900-T1	LINS9F1C_100019900-T1	1.0	NA	non coding transcript
LINF_100020000-T1	LINS9F1C_100020000-T1	1.0	NA	non coding transcript
LINF_100020100-T1	LINS9F1C_100020100-T1	1.0	NA	non coding transcript
LINF_100020200-T1	LINS9F1C_100020200-T1	1.0	1.0	identical
LINF_100020300-T1	LINS9F1C_100020300-T1	1.0	1.0	identical
LINF_100020400-T1	LINS9F1C_100020400-T1	1.0	1.0	identical
LINF_100020500-T1	LINS9F1C_100020500-T1	1.0	1.0	identical
LINF_100020600-T1	LINS9F1C_100020600-T1	1.0	1.0	identical
LINF_100020700-T1	LINS9F1C_100020700-T1	1.0	1.0	identical
LINF_100020800-T1	LINS9F1C_100020800-T1	1.0	1.0	identical
LINF_100020900-T1	LINS9F1C_100020900-T1	1.0	1.0	identical
LINF_100021000-T1	LINS9F1C_100021000-T1	1.0	1.0	identical
LINF_100021100-T1	LINS9F1C_100021100-T1	1.0	1.0	identical
LINF_100021200-T1	LINS9F1C_100021200-T1	1.0	1.0	identical
LINF_110005000-T1	LINS9F1C_110005000-T1	1.0	1.0	identical
LINF_110005100-T1	LINS9F1C_110005100-T1	1.0	1.0	identical
LINF_110005200-T1	LINS9F1C_110005200-T1	1.0	1.0	identical
LINF_110005300-T1	LINS9F1C_110005300-T1	1.0	1.0	identical
LINF_110005400-T1	LINS9F1C_110005400-T1	1.0	1.0	identical
LINF_110005500-T1	LINS9F1C_110005500-T1	1.0	1.0	identical
LINF_110005600-T1	LINS9F1C_110005600-T1	1.0	1.0	identical
LINF_110005700-T1	LINS9F1C_110005700-T1	1.0	1.0	identical
LINF_110005800-T1	LINS9F1C_110005800-T1	1.0	1.0	identical
LINF_110005900-T1	LINS9F1C_110005900-T1	1.0	1.0	identical
LINF_110006000-T1	LINS9F1C_110006000-T1	1.0	1.0	identical
LINF_110006100-T1	LINS9F1C_110006100-T1	1.0	1.0	identical
LINF_110006200-T1	LINS9F1C_110006200-T1	1.0	1.0	identical
LINF_110006300-T1	LINS9F1C_110006300-T1	1.0	1.0	identical
LINF_110006400-T1	LINS9F1C_110006400-T1	1.0	1.0	identical
LINF_110006500-T1	LINS9F1C_110006500-T1	1.0	1.0	identical
LINF_110006600-T1	LINS9F1C_110006600-T1	1.0	1.0	identical
LINF_110006700-T1	LINS9F1C_110006700-T1	1.0	1.0	identical
LINF_110006800-T1	LINS9F1C_110006800-T1	1.0	1.0	identical
LINF_110006900-T1	LINS9F1C_110006900-T1	1.0	1.0	identical
LINF_110007000-T1	LINS9F1C_110007000-T1	1.0	1.0	identical
LINF_110007100-T1	LINS9F1C_110007100-T1	1.0	1.0	identical
LINF_110007200-T1	LINS9F1C_110007200-T1	1.0	1.0	identical
LINF_110007300-T1	LINS9F1C_110007300-T1	1.0	1.0	identical
LINF_110007400-T1	LINS9F1C_110007400-T1	1.0	1.0	identical
LINF_110007500-T1	LINS9F1C_110007500-T1	1.0	1.0	identical
LINF_110007600-T1	LINS9F1C_110007600-T1	1.0	1.0	identical
LINF_110007700-T1	LINS9F1C_110007700-T1	1.0	1.0	identical
LINF_110007750-T1	LINS9F1C_110007750-T1	1.0	NA	non coding transcript
LINF_110007800-T1	LINS9F1C_110007800-T1	1.0	1.0	identical
LINF_110007900-T1	LINS9F1C_110007900-T1	1.0	1.0	identical
LINF_110008000-T1	LINS9F1C_110008000-T1	1.0	1.0	identical
LINF_110008100-T1	LINS9F1C_110008100-T1	0.999	0.999	nonsynonymous
LINF_110008200-T1	LINS9F1C_110008200-T1	1.0	1.0	identical
LINF_110008300-T1	LINS9F1C_110008300-T1	1.0	1.0	identical
LINF_110008400-T1	LINS9F1C_110008400-T1	1.0	1.0	identical
LINF_110008500-T1	LINS9F1C_110008500-T1	1.0	1.0	identical
LINF_110008600-T1	LINS9F1C_110008600-T1	1.0	1.0	identical
LINF_110008700-T1	LINS9F1C_110008700-T1	1.0	1.0	identical
LINF_110008800-T1	LINS9F1C_110008800-T1	1.0	1.0	identical
LINF_110008900-T1	LINS9F1C_110008900-T1	1.0	1.0	identical
LINF_110009000-T1	LINS9F1C_110009000-T1	1.0	1.0	identical
LINF_110009100-T1	LINS9F1C_110009100-T1	1.0	1.0	identical
LINF_110009200-T1	LINS9F1C_110009200-T1	1.0	1.0	identical
LINF_110009300-T1	LINS9F1C_110009300-T1	1.0	1.0	identical
LINF_110009400-T1	LINS9F1C_110009400-T1	1.0	1.0	identical
LINF_110009500-T1	LINS9F1C_110009500-T1	1.0	1.0	identical
LINF_110009600-T1	LINS9F1C_110009600-T1	1.0	1.0	identical
LINF_110009700-T1	LINS9F1C_110009700-T1	1.0	1.0	identical
LINF_110009800-T1	LINS9F1C_110009800-T1	1.0	NA	non coding transcript
LINF_110009900-T1	LINS9F1C_110009900-T1	1.0	NA	non coding transcript
LINF_110010000-T1	LINS9F1C_110010000-T1	1.0	NA	non coding transcript
LINF_110010100-T1	LINS9F1C_110010100-T1	1.0	NA	non coding transcript
LINF_110010200-T1	LINS9F1C_110010200-T1	1.0	NA	non coding transcript
LINF_110010300-T1	LINS9F1C_110010300-T1	1.0	NA	non coding transcript
LINF_110010400-T1	LINS9F1C_110010400-T1	1.0	NA	non coding transcript
LINF_110010500-T1	LINS9F1C_110010500-T1	1.0	1.0	identical
LINF_110010600-T1	LINS9F1C_110010600-T1	1.0	1.0	identical
LINF_110010700-T1	LINS9F1C_110010700-T1	1.0	1.0	identical
LINF_110010800-T1	LINS9F1C_110010800-T1	1.0	1.0	identical
LINF_110010900-T1	LINS9F1C_110010900-T1	1.0	1.0	identical
LINF_110011000-T1	LINS9F1C_110011000-T1	1.0	1.0	identical
LINF_110011100-T1	LINS9F1C_110011100-T1	1.0	1.0	identical
LINF_110011200-T1	LINS9F1C_110011200-T1	1.0	1.0	identical
LINF_110011300-T1	LINS9F1C_110011300-T1	0.999	1.0	synonymous
LINF_110011400-T1	LINS9F1C_110011400-T1	1.0	NA	non coding transcript
LINF_110011500-T1	LINS9F1C_110011500-T1	1.0	1.0	identical
LINF_110011600-T1	LINS9F1C_110011600-T1	1.0	1.0	identical
LINF_110011700-T1	LINS9F1C_110011700-T1	1.0	1.0	identical
LINF_110011800-T1	LINS9F1C_110011800-T1	1.0	1.0	identical
LINF_110011900-T1	LINS9F1C_110011900-T1	1.0	1.0	identical
LINF_110012000-T1	LINS9F1C_110012000-T1	1.0	1.0	identical
LINF_110012100-T1	LINS9F1C_110012100-T1	1.0	1.0	identical
LINF_110012200-T1	LINS9F1C_110012200-T1	1.0	1.0	identical
LINF_110012300-T1	LINS9F1C_110012300-T1	1.0	1.0	identical
LINF_110012400-T1	LINS9F1C_110012400-T1	1.0	1.0	identical
LINF_110012500-T1	LINS9F1C_110012500-T1	1.0	1.0	identical
LINF_110012600-T1	LINS9F1C_110012600-T1	1.0	1.0	identical
LINF_110012700-T1	LINS9F1C_110012700-T1	1.0	1.0	identical
LINF_110012800-T1	LINS9F1C_110012800-T1	1.0	1.0	identical
LINF_110012900-T1	LINS9F1C_110012900-T1	1.0	1.0	identical
LINF_110013000-T1	LINS9F1C_110013000-T1	1.0	1.0	identical
LINF_110013100-T1	LINS9F1C_110013100-T1	1.0	1.0	identical
LINF_110013200-T1	LINS9F1C_110013200-T1	1.0	1.0	identical
LINF_110013300-T1	LINS9F1C_110013300-T1	1.0	1.0	identical
LINF_110013400-T1	LINS9F1C_110013400-T1	1.0	1.0	identical
LINF_110013500-T1	LINS9F1C_110013500-T1	1.0	1.0	identical
LINF_110013600-T1	LINS9F1C_110013600-T1	1.0	1.0	identical
LINF_110013700-T1	LINS9F1C_110013700-T1	1.0	1.0	identical
LINF_110013800-T1	LINS9F1C_110013800-T1	1.0	1.0	identical
LINF_110013900-T1	LINS9F1C_110013900-T1	1.0	1.0	identical
LINF_110014000-T1	LINS9F1C_110014000-T1	1.0	1.0	identical
LINF_110014100-T1	LINS9F1C_110014100-T1	1.0	1.0	identical
LINF_110014200-T1	LINS9F1C_110014200-T1	1.0	1.0	identical
LINF_110014300-T1	LINS9F1C_110014300-T1	1.0	1.0	identical
LINF_110014400-T1	LINS9F1C_110014400-T1	1.0	1.0	identical
LINF_110014500-T1	LINS9F1C_110014500-T1	1.0	1.0	identical
LINF_110014600-T1	LINS9F1C_110014600-T1	1.0	1.0	identical
LINF_110014700-T1	LINS9F1C_110014700-T1	1.0	1.0	identical
LINF_110014800-T1	LINS9F1C_110014800-T1	1.0	1.0	identical
LINF_110014900-T1	LINS9F1C_110014900-T1	1.0	1.0	identical
LINF_110015000-T1	LINS9F1C_110015000-T1	1.0	NA	non coding transcript
LINF_110015100-T1	LINS9F1C_110015100-T1	1.0	NA	non coding transcript
LINF_110015200-T1	LINS9F1C_110015200-T1	1.0	NA	non coding transcript
LINF_110015300-T1	LINS9F1C_110015300-T1	1.0	1.0	identical
LINF_110015400-T1	LINS9F1C_110015400-T1	1.0	1.0	identical
LINF_110015500-T1	LINS9F1C_110015500-T1	1.0	1.0	identical
LINF_110015600-T1	LINS9F1C_110015600-T1	1.0	1.0	identical
LINF_110015700-T1	LINS9F1C_110015700-T1	1.0	1.0	identical
LINF_110015800-T1	LINS9F1C_110015800-T1	1.0	1.0	identical
LINF_110015900-T1	LINS9F1C_110015900-T1	1.0	1.0	identical
LINF_110016000-T1	LINS9F1C_110016000-T1	1.0	1.0	identical
LINF_110016100-T1	LINS9F1C_110016100-T1	1.0	1.0	identical
LINF_110016200-T1	LINS9F1C_110016200-T1	1.0	1.0	identical
LINF_110016300-T1	LINS9F1C_110016300-T1	1.0	1.0	identical
LINF_110016400-T1	LINS9F1C_110016400-T1	1.0	1.0	identical
LINF_110016500-T1	LINS9F1C_110016500-T1	1.0	1.0	identical
LINF_110016600-T1	LINS9F1C_110016600-T1	1.0	1.0	identical
LINF_110016700-T1	LINS9F1C_110016700-T1	1.0	1.0	identical
LINF_110016750-T1	LINS9F1C_110016750-T1	1.0	NA	non coding transcript
LINF_110016800-T1	LINS9F1C_110016800-T1	1.0	1.0	identical
LINF_110016900-T1	LINS9F1C_110016900-T1	1.0	1.0	identical
LINF_110017000-T1	LINS9F1C_110017000-T1	1.0	1.0	identical
LINF_110017100-T1	LINS9F1C_110017100-T1	1.0	1.0	identical
LINF_110017200-T1	LINS9F1C_110017200-T1	1.0	1.0	identical
LINF_110017300-T1	LINS9F1C_110017300-T1	1.0	1.0	identical
LINF_110017400-T1	LINS9F1C_110017400-T1	1.0	1.0	identical
LINF_110017500-T1	LINS9F1C_110017500-T1	1.0	1.0	identical
LINF_110017600-T1	LINS9F1C_110017600-T1	1.0	1.0	identical
LINF_110017700-T1	LINS9F1C_110017700-T1	1.0	1.0	identical
LINF_110017800-T1	LINS9F1C_110017800-T1	1.0	1.0	identical
LINF_110017900-T1	LINS9F1C_110017900-T1	1.0	1.0	identical
LINF_110018000-T1	LINS9F1C_110018000-T1	1.0	1.0	identical
LINF_110018100-T1	LINS9F1C_110018100-T1	1.0	1.0	identical
LINF_110018150-T1	LINS9F1C_110018150-T1	0.999	0.997	nonsynonymous
LINF_110018200-T1	LINS9F1C_110018200-T1	1.0	1.0	identical
LINF_110018300-T1	LINS9F1C_110018300-T1	1.0	1.0	identical
LINF_110018350-T1	LINS9F1C_110018350-T1	0.999	0.999	nonsynonymous
LINF_110018400-T1	LINS9F1C_110018400-T1	1.0	1.0	identical
LINF_110018500-T1	LINS9F1C_110018500-T1	0.999	0.998	nonsynonymous
LINF_110018600-T1	LINS9F1C_110018600-T1	1.0	1.0	identical
LINF_110018700-T1	LINS9F1C_110018700-T1	1.0	1.0	identical
LINF_110018800-T1	LINS9F1C_110018800-T1	1.0	1.0	identical
LINF_110018900-T1	LINS9F1C_110018900-T1	1.0	1.0	identical
LINF_110019000-T1	LINS9F1C_110019000-T1	1.0	1.0	identical
LINF_110019100-T1	LINS9F1C_110019100-T1	1.0	1.0	identical
LINF_110019200-T1	LINS9F1C_110019200-T1	1.0	1.0	identical
LINF_110019300-T1	LINS9F1C_110019300-T1	1.0	1.0	identical
LINF_110019400-T1	LINS9F1C_110019400-T1	1.0	1.0	identical
LINF_110019500-T1	LINS9F1C_110019500-T1	1.0	1.0	identical
LINF_110019600-T1	LINS9F1C_110019600-T1	1.0	1.0	identical
LINF_110019700-T1	LINS9F1C_110019700-T1	1.0	1.0	identical
LINF_120005000-T1	LINS9F1C_120005000-T1	1.0	1.0	identical
LINF_120005100-T1	LINS9F1C_120005100-T1	1.0	1.0	identical
LINF_120005200-T1	LINS9F1C_120005200-T1	1.0	1.0	identical
LINF_120005300-T1	LINS9F1C_120005300-T1	1.0	1.0	identical
LINF_120005400-T1	LINS9F1C_120005400-T1	1.0	1.0	identical
LINF_120005500-T1	LINS9F1C_120005500-T1	1.0	1.0	identical
LINF_120005600-T1	LINS9F1C_120005600-T1	1.0	1.0	identical
LINF_120005700-T1	LINS9F1C_120005700-T1	1.0	1.0	identical
LINF_120005800-T1	LINS9F1C_120005800-T1	1.0	1.0	identical
LINF_120005900-T1	LINS9F1C_120005900-T1	1.0	1.0	identical
LINF_120006000-T1	LINS9F1C_120006000-T1	1.0	1.0	identical
LINF_120006100-T1	LINS9F1C_120006100-T1	1.0	1.0	identical
LINF_120006200-T1	LINS9F1C_120006200-T1	1.0	1.0	identical
LINF_120006300-T1	LINS9F1C_120006300-T1	1.0	1.0	identical
LINF_120006400-T1	LINS9F1C_120006400-T1	1.0	1.0	identical
LINF_120006500-T1	LINS9F1C_120006500-T1	1.0	1.0	identical
LINF_120006600-T1	LINS9F1C_120006600-T1	1.0	1.0	identical
LINF_120006700-T1	LINS9F1C_120006700-T1	1.0	1.0	identical
LINF_120006800-T1	LINS9F1C_120006800-T1	1.0	1.0	identical
LINF_120006900-T1	LINS9F1C_120006900-T1	1.0	1.0	identical
LINF_120007000-T1	LINS9F1C_120007000-T1	1.0	1.0	identical
LINF_120007100-T1	LINS9F1C_120007100-T1	1.0	1.0	identical
LINF_120007200-T1	LINS9F1C_120007200-T1	1.0	1.0	identical
LINF_120007300-T1	LINS9F1C_120007300-T1	1.0	1.0	identical
LINF_120007400-T1	LINS9F1C_120007400-T1	1.0	1.0	identical
LINF_120007500-T1	LINS9F1C_120007500-T1	1.0	1.0	identical
LINF_120007600-T1	LINS9F1C_120007600-T1	1.0	1.0	identical
LINF_120007700-T1	LINS9F1C_120007700-T1	1.0	1.0	identical
LINF_120007800-T1	LINS9F1C_120007800-T1	1.0	1.0	identical
LINF_120007900-T1	LINS9F1C_120007900-T1	1.0	1.0	identical
LINF_120008000-T1	LINS9F1C_120008000-T1	1.0	1.0	identical
LINF_120008100-T1	LINS9F1C_120008100-T1	1.0	1.0	identical
LINF_120008200-T1	LINS9F1C_120008200-T1	0.999	0.998	nonsynonymous
LINF_120008300-T1	LINS9F1C_120008300-T1	1.0	1.0	identical
LINF_120008400-T1	LINS9F1C_120008400-T1	1.0	1.0	identical
LINF_120008500-T1	LINS9F1C_120008500-T1	1.0	1.0	identical
LINF_120008600-T1	LINS9F1C_120008600-T1	1.0	1.0	identical
LINF_120008700-T1	LINS9F1C_120008700-T1	1.0	1.0	identical
LINF_120008800-T1	LINS9F1C_120008800-T1	1.0	1.0	identical
LINF_120008900-T1	LINS9F1C_120008900-T1	1.0	1.0	identical
LINF_120009000-T1	LINS9F1C_120009000-T1	1.0	1.0	identical
LINF_120009100-T1	LINS9F1C_120009100-T1	1.0	1.0	identical
LINF_120009200-T1	LINS9F1C_120009200-T1	1.0	1.0	identical
LINF_120009300-T1	LINS9F1C_120009300-T1	1.0	1.0	identical
LINF_120009400-T1	LINS9F1C_120009400-T1	1.0	NA	non coding transcript
LINF_120009500-T1	LINS9F1C_120009500-T1	1.0	1.0	identical
LINF_120009600-T1	LINS9F1C_120009600-T1	1.0	1.0	identical
LINF_120009700-T1	LINS9F1C_120009700-T1	1.0	1.0	identical
LINF_120009800-T1	LINS9F1C_120009800-T1	1.0	1.0	identical
LINF_120009900-T1	LINS9F1C_120009900-T1	1.0	1.0	identical
LINF_120010000-T1	LINS9F1C_120010000-T1	1.0	1.0	identical
LINF_120010100-T1	LINS9F1C_120010100-T1	1.0	1.0	identical
LINF_120010200-T1	LINS9F1C_120010200-T1	1.0	1.0	identical
LINF_120010300-T1	LINS9F1C_120010300-T1	1.0	1.0	identical
LINF_120010400-T1	LINS9F1C_120010400-T1	1.0	1.0	identical
LINF_120010500-T1	LINS9F1C_120010500-T1	1.0	1.0	identical
LINF_120010600-T1	LINS9F1C_120010600-T1	0.999	0.998	nonsynonymous
LINF_120010700-T1	LINS9F1C_120010700-T1	1.0	1.0	identical
LINF_120010800-T1	LINS9F1C_120010800-T1	1.0	1.0	identical
LINF_120010900-T1	LINS9F1C_120010900-T1	1.0	1.0	identical
LINF_120011000-T1	LINS9F1C_120011000-T1	1.0	1.0	identical
LINF_120011100-T1	LINS9F1C_120011100-T1	1.0	1.0	identical
LINF_120011200-T1	LINS9F1C_120011200-T1	1.0	1.0	identical
LINF_120011300-T1	LINS9F1C_120011300-T1	1.0	1.0	identical
LINF_120011400-T1	LINS9F1C_120011400-T1	1.0	1.0	identical
LINF_120011500-T1	LINS9F1C_120011500-T1	1.0	1.0	identical
LINF_120011600-T1	LINS9F1C_120011600-T1	0.999	0.998	nonsynonymous
LINF_120011700-T1	LINS9F1C_120011700-T1	1.0	1.0	identical
LINF_120011800-T1	LINS9F1C_120011800-T1	1.0	1.0	identical
LINF_120011900-T1	LINS9F1C_120011900-T1	1.0	1.0	identical
LINF_120012000-T1	LINS9F1C_120012000-T1	1.0	1.0	identical
LINF_120012100-T1	LINS9F1C_120012100-T1	1.0	1.0	identical
LINF_120012200-T1	LINS9F1C_120012200-T1	1.0	1.0	identical
LINF_120012300-T1	LINS9F1C_120012300-T1	1.0	1.0	identical
LINF_120012350-T1	LINS9F1C_120012350-T1	1.0	1.0	identical
LINF_120012400-T1	LINS9F1C_120012400-T1	1.0	1.0	identical
LINF_120012500-T1	LINS9F1C_120012500-T1	0.977	0.952	nonsynonymous
LINF_120012600-T1	LINS9F1C_120012600-T1	1.0	1.0	identical
LINF_120012700-T1	LINS9F1C_120012700-T1	1.0	1.0	identical
LINF_120012800-T1	LINS9F1C_120012800-T1	1.0	1.0	identical
LINF_120012900-T1	LINS9F1C_120012900-T1	1.0	1.0	identical
LINF_120013000-T1	LINS9F1C_120013000-T1	1.0	1.0	identical
LINF_120013100-T1	LINS9F1C_120013100-T1	1.0	1.0	identical
LINF_120013300-T1	LINS9F1C_120013300-T1	1.0	1.0	identical
LINF_120013400-T1	LINS9F1C_120013400-T1	1.0	1.0	identical
LINF_120013500-T1	LINS9F1C_120013500-T1	1.0	1.0	identical
LINF_120013600-T1	LINS9F1C_120013600-T1	1.0	1.0	identical
LINF_120013700-T1	LINS9F1C_120013700-T1	1.0	1.0	identical
LINF_120013800-T1	LINS9F1C_120013800-T1	1.0	1.0	identical
LINF_120013900-T1	LINS9F1C_120013900-T1	1.0	1.0	identical
LINF_120014000-T1	LINS9F1C_120014000-T1	0.987	0.987	inframe_deletion
LINF_120014100-T1	LINS9F1C_120014100-T1	1.0	1.0	identical
LINF_120014200-T1	LINS9F1C_120014200-T1	0.991	0.981	nonsynonymous
LINF_120014300-T1	LINS9F1C_120014300-T1	1.0	1.0	identical
LINF_120014400-T1	LINS9F1C_120014400-T1	1.0	1.0	identical
LINF_120014500-T1	LINS9F1C_120014500-T1	1.0	1.0	identical
LINF_120014600-T1	LINS9F1C_120014600-T1	1.0	1.0	identical
LINF_120014700-T1	LINS9F1C_120014700-T1	1.0	1.0	identical
LINF_120014800-T1	LINS9F1C_120014800-T1	1.0	1.0	identical
LINF_120014900-T1	LINS9F1C_120014900-T1	1.0	1.0	identical
LINF_120015000-T1	LINS9F1C_120015000-T1	1.0	1.0	identical
LINF_120015100-T1	LINS9F1C_120015100-T1	1.0	1.0	identical
LINF_120015200-T1	LINS9F1C_120015200-T1	1.0	1.0	identical
LINF_120015300-T1	LINS9F1C_120015300-T1	1.0	1.0	identical
LINF_120015400-T1	LINS9F1C_120015400-T1	1.0	1.0	identical
LINF_120015500-T1	LINS9F1C_120015500-T1	1.0	1.0	identical
LINF_120015600-T1	LINS9F1C_120015600-T1	1.0	1.0	identical
LINF_120015700-T1	LINS9F1C_120015700-T1	1.0	1.0	identical
LINF_120015800-T1	LINS9F1C_120015800-T1	1.0	1.0	identical
LINF_120015900-T1	LINS9F1C_120015900-T1	1.0	1.0	identical
LINF_120016000-T1	LINS9F1C_120016000-T1	1.0	1.0	identical
LINF_120016100-T1	LINS9F1C_120016100-T1	1.0	1.0	identical
LINF_120016200-T1	LINS9F1C_120016200-T1	1.0	1.0	identical
LINF_120016300-T1	LINS9F1C_120016300-T1	1.0	1.0	identical
LINF_120016400-T1	LINS9F1C_120016400-T1	1.0	1.0	identical
LINF_120016500-T1	LINS9F1C_120016500-T1	1.0	1.0	identical
LINF_120016600-T1	LINS9F1C_120016600-T1	1.0	1.0	identical
LINF_120016700-T1	LINS9F1C_120016700-T1	1.0	1.0	identical
LINF_120016800-T1	LINS9F1C_120016800-T1	1.0	1.0	identical
LINF_120016900-T1	LINS9F1C_120016900-T1	1.0	1.0	identical
LINF_120017000-T1	LINS9F1C_120017000-T1	1.0	1.0	identical
LINF_120017100-T1	LINS9F1C_120017100-T1	1.0	1.0	identical
LINF_120017200-T1	LINS9F1C_120017200-T1	1.0	1.0	identical
LINF_120017300-T1	LINS9F1C_120017300-T1	1.0	1.0	identical
LINF_120017400-T1	LINS9F1C_120017400-T1	1.0	1.0	identical
LINF_120017500-T1	LINS9F1C_120017500-T1	1.0	1.0	identical
LINF_120017600-T1	LINS9F1C_120017600-T1	1.0	1.0	identical
LINF_120017700-T1	LINS9F1C_120017700-T1	1.0	1.0	identical
LINF_130005000-T1	LINS9F1C_130005000-T1	1.0	1.0	identical
LINF_130005100-T1	LINS9F1C_130005100-T1	1.0	1.0	identical
LINF_130005200-T1	LINS9F1C_130005200-T1	1.0	1.0	identical
LINF_130005300-T1	LINS9F1C_130005300-T1	1.0	1.0	identical
LINF_130005400-T1	LINS9F1C_130005400-T1	1.0	1.0	identical
LINF_130005500-T1	LINS9F1C_130005500-T1	1.0	1.0	identical
LINF_130005600-T1	LINS9F1C_130005600-T1	1.0	1.0	identical
LINF_130005700-T1	LINS9F1C_130005700-T1	1.0	1.0	identical
LINF_130005800-T1	LINS9F1C_130005800-T1	1.0	1.0	identical
LINF_130005900-T1	LINS9F1C_130005900-T1	1.0	1.0	identical
LINF_130006000-T1	LINS9F1C_130006000-T1	1.0	1.0	identical
LINF_130006100-T1	LINS9F1C_130006100-T1	1.0	1.0	identical
LINF_130006200-T1	LINS9F1C_130006200-T1	1.0	1.0	identical
LINF_130006300-T1	LINS9F1C_130006300-T1	1.0	1.0	identical
LINF_130006400-T1	LINS9F1C_130006400-T1	1.0	1.0	identical
LINF_130006500-T1	LINS9F1C_130006500-T1	1.0	1.0	identical
LINF_130006600-T1	LINS9F1C_130006600-T1	1.0	1.0	identical
LINF_130006700-T1	LINS9F1C_130006700-T1	1.0	1.0	identical
LINF_130006800-T1	LINS9F1C_130006800-T1	1.0	1.0	identical
LINF_130006900-T1	LINS9F1C_130006900-T1	1.0	1.0	identical
LINF_130007000-T1	LINS9F1C_130007000-T1	1.0	1.0	identical
LINF_130007100-T1	LINS9F1C_130007100-T1	1.0	1.0	identical
LINF_130007200-T1	LINS9F1C_130007200-T1	1.0	1.0	identical
LINF_130007300-T1	LINS9F1C_130007300-T1	1.0	1.0	identical
LINF_130007400-T1	LINS9F1C_130007400-T1	1.0	1.0	identical
LINF_130007500-T1	LINS9F1C_130007500-T1	1.0	1.0	identical
LINF_130007600-T1	LINS9F1C_130007600-T1	1.0	1.0	identical
LINF_130007700-T1	LINS9F1C_130007700-T1	1.0	1.0	identical
LINF_130007800-T1	LINS9F1C_130007800-T1	1.0	1.0	identical
LINF_130007900-T1	LINS9F1C_130007900-T1	1.0	1.0	identical
LINF_130008000-T1	LINS9F1C_130008000-T1	1.0	1.0	identical
LINF_130008100-T1	LINS9F1C_130008100-T1	1.0	1.0	identical
LINF_130008200-T1	LINS9F1C_130008200-T1	1.0	1.0	identical
LINF_130008300-T1	LINS9F1C_130008300-T1	1.0	1.0	identical
LINF_130008400-T1	LINS9F1C_130008400-T1	1.0	1.0	identical
LINF_130008500-T1	LINS9F1C_130008500-T1	1.0	1.0	identical
LINF_130008600-T1	LINS9F1C_130008600-T1	1.0	1.0	identical
LINF_130008700-T1	LINS9F1C_130008700-T1	1.0	1.0	identical
LINF_130008800-T1	LINS9F1C_130008800-T1	1.0	1.0	identical
LINF_130008900-T1	LINS9F1C_130008900-T1	1.0	1.0	identical
LINF_130009000-T1	LINS9F1C_130009000-T1	1.0	1.0	identical
LINF_130009100-T1	LINS9F1C_130009100-T1	1.0	1.0	identical
LINF_130009200-T1	LINS9F1C_130009200-T1	1.0	1.0	identical
LINF_130009300-T1	LINS9F1C_130009300-T1	1.0	1.0	identical
LINF_130009400-T1	LINS9F1C_130009400-T1	1.0	1.0	identical
LINF_130009500-T1	LINS9F1C_130009500-T1	1.0	1.0	identical
LINF_130009600-T1	LINS9F1C_130009600-T1	1.0	1.0	identical
LINF_130009700-T1	LINS9F1C_130009700-T1	1.0	1.0	identical
LINF_130009800-T1	LINS9F1C_130009800-T1	1.0	1.0	identical
LINF_130009900-T1	LINS9F1C_130009900-T1	1.0	1.0	identical
LINF_130010000-T1	LINS9F1C_130010000-T1	1.0	1.0	identical
LINF_130010100-T1	LINS9F1C_130010100-T1	1.0	1.0	identical
LINF_130010200-T1	LINS9F1C_130010200-T1	1.0	1.0	identical
LINF_130010300-T1	LINS9F1C_130010300-T1	1.0	1.0	identical
LINF_130010400-T1	LINS9F1C_130010400-T1	1.0	1.0	identical
LINF_130010500-T1	LINS9F1C_130010500-T1	1.0	1.0	identical
LINF_130010600-T1	LINS9F1C_130010600-T1	1.0	1.0	identical
LINF_130010700-T1	LINS9F1C_130010700-T1	1.0	1.0	identical
LINF_130010800-T1	LINS9F1C_130010800-T1	1.0	1.0	identical
LINF_130010900-T1	LINS9F1C_130010900-T1	1.0	1.0	identical
LINF_130011000-T1	LINS9F1C_130011000-T1	1.0	1.0	identical
LINF_130011100-T1	LINS9F1C_130011100-T1	1.0	1.0	identical
LINF_130011200-T1	LINS9F1C_130011200-T1	1.0	1.0	identical
LINF_130011300-T1	LINS9F1C_130011300-T1	1.0	1.0	identical
LINF_130011400-T1	LINS9F1C_130011400-T1	1.0	1.0	identical
LINF_130011500-T1	LINS9F1C_130011500-T1	1.0	1.0	identical
LINF_130011600-T1	LINS9F1C_130011600-T1	1.0	1.0	identical
LINF_130011700-T1	LINS9F1C_130011700-T1	1.0	1.0	identical
LINF_130011800-T1	LINS9F1C_130011800-T1	1.0	1.0	identical
LINF_130011900-T1	LINS9F1C_130011900-T1	1.0	1.0	identical
LINF_130012000-T1	LINS9F1C_130012000-T1	1.0	1.0	identical
LINF_130012100-T1	LINS9F1C_130012100-T1	1.0	1.0	identical
LINF_130012200-T1	LINS9F1C_130012200-T1	1.0	1.0	identical
LINF_130012300-T1	LINS9F1C_130012300-T1	1.0	1.0	identical
LINF_130012400-T1	LINS9F1C_130012400-T1	1.0	1.0	identical
LINF_130012500-T1	LINS9F1C_130012500-T1	1.0	1.0	identical
LINF_130012600-T1	LINS9F1C_130012600-T1	1.0	1.0	identical
LINF_130012700-T1	LINS9F1C_130012700-T1	1.0	1.0	identical
LINF_130012800-T1	LINS9F1C_130012800-T1	1.0	1.0	identical
LINF_130012900-T1	LINS9F1C_130012900-T1	1.0	1.0	identical
LINF_130013000-T1	LINS9F1C_130013000-T1	1.0	1.0	identical
LINF_130013100-T1	LINS9F1C_130013100-T1	1.0	1.0	identical
LINF_130013200-T1	LINS9F1C_130013200-T1	1.0	1.0	identical
LINF_130013300-T1	LINS9F1C_130013300-T1	1.0	1.0	identical
LINF_130013400-T1	LINS9F1C_130013400-T1	1.0	NA	non coding transcript
LINF_130013500-T1	LINS9F1C_130013500-T1	1.0	1.0	identical
LINF_130013600-T1	LINS9F1C_130013600-T1	1.0	1.0	identical
LINF_130013700-T1	LINS9F1C_130013700-T1	1.0	1.0	identical
LINF_130013800-T1	LINS9F1C_130013800-T1	1.0	1.0	identical
LINF_130013900-T1	LINS9F1C_130013900-T1	1.0	1.0	identical
LINF_130014000-T1	LINS9F1C_130014000-T1	1.0	1.0	identical
LINF_130014100-T1	LINS9F1C_130014100-T1	1.0	1.0	identical
LINF_130014200-T1	LINS9F1C_130014200-T1	1.0	1.0	identical
LINF_130014300-T1	LINS9F1C_130014300-T1	1.0	1.0	identical
LINF_130014400-T1	LINS9F1C_130014400-T1	1.0	1.0	identical
LINF_130014500-T1	LINS9F1C_130014500-T1	1.0	1.0	identical
LINF_130014600-T1	LINS9F1C_130014600-T1	1.0	1.0	identical
LINF_130014700-T1	LINS9F1C_130014700-T1	1.0	1.0	identical
LINF_130014800-T1	LINS9F1C_130014800-T1	1.0	1.0	identical
LINF_130014900-T1	LINS9F1C_130014900-T1	1.0	1.0	identical
LINF_130015000-T1	LINS9F1C_130015000-T1	1.0	1.0	identical
LINF_130015100-T1	LINS9F1C_130015100-T1	1.0	1.0	identical
LINF_130015200-T1	LINS9F1C_130015200-T1	1.0	1.0	identical
LINF_130015300-T1	LINS9F1C_130015300-T1	1.0	1.0	identical
LINF_130015400-T1	LINS9F1C_130015400-T1	1.0	1.0	identical
LINF_130015500-T1	LINS9F1C_130015500-T1	1.0	1.0	identical
LINF_130015600-T1	LINS9F1C_130015600-T1	1.0	1.0	identical
LINF_130015700-T1	LINS9F1C_130015700-T1	1.0	1.0	identical
LINF_130015800-T1	LINS9F1C_130015800-T1	1.0	1.0	identical
LINF_130015900-T1	LINS9F1C_130015900-T1	1.0	1.0	identical
LINF_130016000-T1	LINS9F1C_130016000-T1	1.0	1.0	identical
LINF_130016100-T1	LINS9F1C_130016100-T1	1.0	1.0	identical
LINF_130016200-T1	LINS9F1C_130016200-T1	1.0	1.0	identical
LINF_130016300-T1	LINS9F1C_130016300-T1	1.0	1.0	identical
LINF_130016400-T1	LINS9F1C_130016400-T1	1.0	1.0	identical
LINF_130016500-T1	LINS9F1C_130016500-T1	1.0	1.0	identical
LINF_130016600-T1	LINS9F1C_130016600-T1	1.0	1.0	identical
LINF_130016700-T1	LINS9F1C_130016700-T1	1.0	1.0	identical
LINF_130016800-T1	LINS9F1C_130016800-T1	1.0	1.0	identical
LINF_130016900-T1	LINS9F1C_130016900-T1	1.0	1.0	identical
LINF_130017000-T1	LINS9F1C_130017000-T1	1.0	1.0	identical
LINF_130017100-T1	LINS9F1C_130017100-T1	1.0	1.0	identical
LINF_130017200-T1	LINS9F1C_130017200-T1	1.0	1.0	identical
LINF_130017300-T1	LINS9F1C_130017300-T1	1.0	1.0	identical
LINF_130017400-T1	LINS9F1C_130017400-T1	1.0	1.0	identical
LINF_130017500-T1	LINS9F1C_130017500-T1	1.0	NA	non coding transcript
LINF_130017600-T1	LINS9F1C_130017600-T1	1.0	1.0	identical
LINF_130017700-T1	LINS9F1C_130017700-T1	1.0	1.0	identical
LINF_130017800-T1	LINS9F1C_130017800-T1	1.0	1.0	identical
LINF_130017900-T1	LINS9F1C_130017900-T1	1.0	1.0	identical
LINF_130018000-T1	LINS9F1C_130018000-T1	1.0	1.0	identical
LINF_130018100-T1	LINS9F1C_130018100-T1	1.0	1.0	identical
LINF_130018200-T1	LINS9F1C_130018200-T1	1.0	1.0	identical
LINF_130018300-T1	LINS9F1C_130018300-T1	1.0	1.0	identical
LINF_130018400-T1	LINS9F1C_130018400-T1	1.0	1.0	identical
LINF_130018500-T1	LINS9F1C_130018500-T1	1.0	1.0	identical
LINF_130018600-T1	LINS9F1C_130018600-T1	1.0	1.0	identical
LINF_130018700-T1	LINS9F1C_130018700-T1	1.0	1.0	identical
LINF_130018800-T1	LINS9F1C_130018800-T1	1.0	1.0	identical
LINF_130018900-T1	LINS9F1C_130018900-T1	1.0	1.0	identical
LINF_130019000-T1	LINS9F1C_130019000-T1	0.999	0.998	nonsynonymous
LINF_130019100-T1	LINS9F1C_130019100-T1	1.0	1.0	identical
LINF_130019200-T1	LINS9F1C_130019200-T1	1.0	1.0	identical
LINF_130019300-T1	LINS9F1C_130019300-T1	1.0	1.0	identical
LINF_130019400-T1	LINS9F1C_130019400-T1	1.0	1.0	identical
LINF_130019500-T1	LINS9F1C_130019500-T1	1.0	1.0	identical
LINF_130019600-T1	LINS9F1C_130019600-T1	1.0	1.0	identical
LINF_130019700-T1	LINS9F1C_130019700-T1	1.0	1.0	identical
LINF_130019800-T1	LINS9F1C_130019800-T1	1.0	1.0	identical
LINF_130019900-T1	LINS9F1C_130019900-T1	1.0	1.0	identical
LINF_130020000-T1	LINS9F1C_130020000-T1	1.0	1.0	identical
LINF_130020100-T1	LINS9F1C_130020100-T1	1.0	1.0	identical
LINF_130020200-T1	LINS9F1C_130020200-T1	1.0	1.0	identical
LINF_130020300-T1	LINS9F1C_130020300-T1	1.0	1.0	identical
LINF_130020400-T1	LINS9F1C_130020400-T1	1.0	1.0	identical
LINF_130020500-T1	LINS9F1C_130020500-T1	1.0	1.0	identical
LINF_130020600-T1	LINS9F1C_130020600-T1	1.0	1.0	identical
LINF_130020700-T1	LINS9F1C_130020700-T1	0.999	0.998	nonsynonymous
LINF_130020800-T1	LINS9F1C_130020800-T1	1.0	1.0	identical
LINF_130020900-T1	LINS9F1C_130020900-T1	1.0	1.0	identical
LINF_130021000-T1	LINS9F1C_130021000-T1	1.0	1.0	identical
LINF_130021100-T1	LINS9F1C_130021100-T1	1.0	1.0	identical
LINF_130021200-T1	LINS9F1C_130021200-T1	1.0	1.0	identical
LINF_130021300-T1	LINS9F1C_130021300-T1	1.0	1.0	identical
LINF_130021400-T1	LINS9F1C_130021400-T1	1.0	1.0	identical
LINF_130021500-T1	LINS9F1C_130021500-T1	1.0	1.0	identical
LINF_130021600-T1	LINS9F1C_130021600-T1	1.0	1.0	identical
LINF_130021700-T1	LINS9F1C_130021700-T1	1.0	1.0	identical
LINF_130021800-T1	LINS9F1C_130021800-T1	1.0	1.0	identical
LINF_130021900-T1	LINS9F1C_130021900-T1	1.0	1.0	identical
LINF_130022000-T1	LINS9F1C_130022000-T1	1.0	1.0	identical
LINF_130022100-T1	LINS9F1C_130022100-T1	1.0	1.0	identical
LINF_130022200-T1	LINS9F1C_130022200-T1	1.0	1.0	identical
LINF_130022300-T1	LINS9F1C_130022300-T1	1.0	1.0	identical
LINF_130022400-T1	LINS9F1C_130022400-T1	0.999	0.998	nonsynonymous
LINF_130022500-T1	LINS9F1C_130022500-T1	1.0	1.0	identical
LINF_140005000-T1	LINS9F1C_140005000-T1	1.0	1.0	identical
LINF_140005100-T1	LINS9F1C_140005100-T1	0.999	1.0	synonymous
LINF_140005200-T1	LINS9F1C_140005200-T1	1.0	1.0	identical
LINF_140005300-T1	LINS9F1C_140005300-T1	1.0	1.0	identical
LINF_140005400-T1	LINS9F1C_140005400-T1	1.0	1.0	identical
LINF_140005500-T1	LINS9F1C_140005500-T1	1.0	1.0	identical
LINF_140005600-T1	LINS9F1C_140005600-T1	1.0	1.0	identical
LINF_140005700-T1	LINS9F1C_140005700-T1	1.0	1.0	identical
LINF_140005800-T1	LINS9F1C_140005800-T1	1.0	1.0	identical
LINF_140005900-T1	LINS9F1C_140005900-T1	1.0	1.0	identical
LINF_140006000-T1	LINS9F1C_140006000-T1	1.0	1.0	identical
LINF_140006100-T1	LINS9F1C_140006100-T1	1.0	1.0	identical
LINF_140006200-T1	LINS9F1C_140006200-T1	1.0	1.0	identical
LINF_140006300-T1	LINS9F1C_140006300-T1	1.0	1.0	identical
LINF_140006400-T1	LINS9F1C_140006400-T1	1.0	1.0	identical
LINF_140006500-T1	LINS9F1C_140006500-T1	1.0	1.0	identical
LINF_140006600-T1	LINS9F1C_140006600-T1	1.0	1.0	identical
LINF_140006700-T1	LINS9F1C_140006700-T1	1.0	1.0	identical
LINF_140006800-T1	LINS9F1C_140006800-T1	0.998	0.995	nonsynonymous
LINF_140006900-T1	LINS9F1C_140006900-T1	1.0	1.0	identical
LINF_140007000-T1	LINS9F1C_140007000-T1	1.0	1.0	identical
LINF_140007100-T1	LINS9F1C_140007100-T1	1.0	1.0	identical
LINF_140007200-T1	LINS9F1C_140007200-T1	1.0	1.0	identical
LINF_140007300-T1	LINS9F1C_140007300-T1	1.0	1.0	identical
LINF_140007400-T1	LINS9F1C_140007400-T1	1.0	1.0	identical
LINF_140007500-T1	LINS9F1C_140007500-T1	1.0	1.0	identical
LINF_140007600-T1	LINS9F1C_140007600-T1	1.0	1.0	identical
LINF_140007700-T1	LINS9F1C_140007700-T1	1.0	1.0	identical
LINF_140007800-T1	LINS9F1C_140007800-T1	1.0	1.0	identical
LINF_140007900-T1	LINS9F1C_140007900-T1	1.0	1.0	identical
LINF_140008000-T1	LINS9F1C_140008000-T1	1.0	1.0	identical
LINF_140008100-T1	LINS9F1C_140008100-T1	1.0	1.0	identical
LINF_140008200-T1	LINS9F1C_140008200-T1	1.0	1.0	identical
LINF_140008300-T1	LINS9F1C_140008300-T1	1.0	1.0	identical
LINF_140008400-T1	LINS9F1C_140008400-T1	1.0	1.0	identical
LINF_140008500-T1	LINS9F1C_140008500-T1	1.0	1.0	identical
LINF_140008600-T1	LINS9F1C_140008600-T1	1.0	1.0	identical
LINF_140008700-T1	LINS9F1C_140008700-T1	1.0	1.0	identical
LINF_140008800-T1	LINS9F1C_140008800-T1	1.0	1.0	identical
LINF_140009100-T1	LINS9F1C_140009100-T1	1.0	1.0	identical
LINF_140009000-T1	LINS9F1C_140009000-T1	0.961	0.938	nonsynonymous
LINF_140008900-T1	LINS9F1C_140008900-T1	0.951	0.919	nonsynonymous
LINF_140009200-T1	LINS9F1C_140009200-T1	0.972	0.958	inframe_deletion
LINF_140009300-T1	LINS9F1C_140009300-T1	1.0	1.0	identical
LINF_140009400-T1	LINS9F1C_140009400-T1	1.0	1.0	identical
LINF_140009500-T1	LINS9F1C_140009500-T1	1.0	1.0	identical
LINF_140009600-T1	LINS9F1C_140009600-T1	1.0	1.0	identical
LINF_140009700-T1	LINS9F1C_140009700-T1	1.0	1.0	identical
LINF_140009800-T1	LINS9F1C_140009800-T1	1.0	1.0	identical
LINF_140009900-T1	LINS9F1C_140009900-T1	1.0	1.0	identical
LINF_140010000-T1	LINS9F1C_140010000-T1	1.0	1.0	identical
LINF_140010100-T1	LINS9F1C_140010100-T1	1.0	1.0	identical
LINF_140010200-T1	LINS9F1C_140010200-T1	1.0	1.0	identical
LINF_140010300-T1	LINS9F1C_140010300-T1	1.0	1.0	identical
LINF_140010400-T1	LINS9F1C_140010400-T1	1.0	1.0	identical
LINF_140010500-T1	LINS9F1C_140010500-T1	1.0	1.0	identical
LINF_140010600-T1	LINS9F1C_140010600-T1	1.0	1.0	identical
LINF_140010700-T1	LINS9F1C_140010700-T1	1.0	1.0	identical
LINF_140010800-T1	LINS9F1C_140010800-T1	1.0	1.0	identical
LINF_140010900-T1	LINS9F1C_140010900-T1	1.0	1.0	identical
LINF_140011000-T1	LINS9F1C_140011000-T1	1.0	1.0	identical
LINF_140011100-T1	LINS9F1C_140011100-T1	1.0	1.0	identical
LINF_140011200-T1	LINS9F1C_140011200-T1	1.0	1.0	identical
LINF_140011300-T1	LINS9F1C_140011300-T1	1.0	1.0	identical
LINF_140011400-T1	LINS9F1C_140011400-T1	1.0	1.0	identical
LINF_140011500-T1	LINS9F1C_140011500-T1	1.0	1.0	identical
LINF_140011600-T1	LINS9F1C_140011600-T1	1.0	1.0	identical
LINF_140011700-T1	LINS9F1C_140011700-T1	1.0	1.0	identical
LINF_140011800-T1	LINS9F1C_140011800-T1	1.0	1.0	identical
LINF_140011900-T1	LINS9F1C_140011900-T1	1.0	1.0	identical
LINF_140012000-T1	LINS9F1C_140012000-T1	1.0	1.0	identical
LINF_140012100-T1	LINS9F1C_140012100-T1	1.0	1.0	identical
LINF_140012200-T1	LINS9F1C_140012200-T1	1.0	1.0	identical
LINF_140012250-T1	LINS9F1C_140012250-T1	1.0	NA	non coding transcript
LINF_140012300-T1	LINS9F1C_140012300-T1	1.0	1.0	identical
LINF_140012400-T1	LINS9F1C_140012400-T1	1.0	1.0	identical
LINF_140012500-T1	LINS9F1C_140012500-T1	1.0	1.0	identical
LINF_140012600-T1	LINS9F1C_140012600-T1	1.0	1.0	identical
LINF_140012700-T1	LINS9F1C_140012700-T1	1.0	1.0	identical
LINF_140012800-T1	LINS9F1C_140012800-T1	1.0	1.0	identical
LINF_140012900-T1	LINS9F1C_140012900-T1	1.0	1.0	identical
LINF_140013000-T1	LINS9F1C_140013000-T1	1.0	1.0	identical
LINF_140013100-T1	LINS9F1C_140013100-T1	0.989	0.984	frameshift
LINF_140013200-T1	LINS9F1C_140013200-T1	1.0	1.0	identical
LINF_140013300-T1	LINS9F1C_140013300-T1	1.0	1.0	identical
LINF_140013400-T1	LINS9F1C_140013400-T1	1.0	1.0	identical
LINF_140013500-T1	LINS9F1C_140013500-T1	1.0	1.0	identical
LINF_140013600-T1	LINS9F1C_140013600-T1	1.0	1.0	identical
LINF_140013700-T1	LINS9F1C_140013700-T1	1.0	1.0	identical
LINF_140013800-T1	LINS9F1C_140013800-T1	1.0	1.0	identical
LINF_140013900-T1	LINS9F1C_140013900-T1	1.0	1.0	identical
LINF_140014000-T1	LINS9F1C_140014000-T1	1.0	1.0	identical
LINF_140014100-T1	LINS9F1C_140014100-T1	1.0	1.0	identical
LINF_140014300-T1	LINS9F1C_140014300-T1	1.0	1.0	identical
LINF_140014400-T1	LINS9F1C_140014400-T1	1.0	1.0	identical
LINF_140014500-T1	LINS9F1C_140014500-T1	1.0	1.0	identical
LINF_140014600-T1	LINS9F1C_140014600-T1	1.0	1.0	identical
LINF_140014700-T1	LINS9F1C_140014700-T1	1.0	1.0	identical
LINF_140014800-T1	LINS9F1C_140014800-T1	1.0	1.0	identical
LINF_140014900-T1	LINS9F1C_140014900-T1	1.0	1.0	identical
LINF_140015000-T1	LINS9F1C_140015000-T1	1.0	1.0	identical
LINF_140015100-T1	LINS9F1C_140015100-T1	1.0	1.0	identical
LINF_140015200-T1	LINS9F1C_140015200-T1	1.0	1.0	identical
LINF_140015300-T1	LINS9F1C_140015300-T1	1.0	1.0	identical
LINF_140015400-T1	LINS9F1C_140015400-T1	1.0	1.0	identical
LINF_140015500-T1	LINS9F1C_140015500-T1	1.0	1.0	identical
LINF_140015600-T1	LINS9F1C_140015600-T1	1.0	1.0	identical
LINF_140015700-T1	LINS9F1C_140015700-T1	1.0	1.0	identical
LINF_140015800-T1	LINS9F1C_140015800-T1	1.0	1.0	identical
LINF_140015900-T1	LINS9F1C_140015900-T1	1.0	1.0	identical
LINF_140016000-T1	LINS9F1C_140016000-T1	1.0	1.0	identical
LINF_140016100-T1	LINS9F1C_140016100-T1	1.0	1.0	identical
LINF_140016200-T1	LINS9F1C_140016200-T1	1.0	1.0	identical
LINF_140016300-T1	LINS9F1C_140016300-T1	1.0	1.0	identical
LINF_140016400-T1	LINS9F1C_140016400-T1	1.0	1.0	identical
LINF_140016500-T1	LINS9F1C_140016500-T1	1.0	1.0	identical
LINF_140016600-T1	LINS9F1C_140016600-T1	1.0	1.0	identical
LINF_140016700-T1	LINS9F1C_140016700-T1	1.0	1.0	identical
LINF_140016800-T1	LINS9F1C_140016800-T1	1.0	1.0	identical
LINF_140016900-T1	LINS9F1C_140016900-T1	1.0	1.0	identical
LINF_140017000-T1	LINS9F1C_140017000-T1	1.0	1.0	identical
LINF_140017100-T1	LINS9F1C_140017100-T1	1.0	1.0	identical
LINF_140017150-T1	LINS9F1C_140017150-T1	1.0	1.0	identical
LINF_140017200-T1	LINS9F1C_140017200-T1	1.0	1.0	identical
LINF_140017300-T1	LINS9F1C_140017300-T1	0.999	0.998	nonsynonymous
LINF_140017400-T1	LINS9F1C_140017400-T1	1.0	1.0	identical
LINF_140017500-T1	LINS9F1C_140017500-T1	0.999	0.652	frameshift
LINF_140017600-T1	LINS9F1C_140017600-T1	1.0	1.0	identical
LINF_140017700-T1	LINS9F1C_140017700-T1	1.0	1.0	identical
LINF_140017800-T1	LINS9F1C_140017800-T1	1.0	1.0	identical
LINF_140017900-T1	LINS9F1C_140017900-T1	1.0	1.0	identical
LINF_140018000-T1	LINS9F1C_140018000-T1	1.0	1.0	identical
LINF_140018100-T1	LINS9F1C_140018100-T1	1.0	1.0	identical
LINF_140018200-T1	LINS9F1C_140018200-T1	1.0	1.0	identical
LINF_140018300-T1	LINS9F1C_140018300-T1	1.0	1.0	identical
LINF_140018400-T1	LINS9F1C_140018400-T1	1.0	1.0	identical
LINF_140018500-T1	LINS9F1C_140018500-T1	1.0	1.0	identical
LINF_140018600-T1	LINS9F1C_140018600-T1	1.0	1.0	identical
LINF_140018700-T1	LINS9F1C_140018700-T1	1.0	1.0	identical
LINF_140018800-T1	LINS9F1C_140018800-T1	1.0	1.0	identical
LINF_140018900-T1	LINS9F1C_140018900-T1	1.0	1.0	identical
LINF_140019000-T1	LINS9F1C_140019000-T1	1.0	1.0	identical
LINF_140019100-T1	LINS9F1C_140019100-T1	1.0	1.0	identical
LINF_140019200-T1	LINS9F1C_140019200-T1	1.0	1.0	identical
LINF_140019300-T1	LINS9F1C_140019300-T1	1.0	1.0	identical
LINF_140019400-T1	LINS9F1C_140019400-T1	1.0	1.0	identical
LINF_140019500-T1	LINS9F1C_140019500-T1	1.0	1.0	identical
LINF_140019600-T1	LINS9F1C_140019600-T1	1.0	1.0	identical
LINF_140019700-T1	LINS9F1C_140019700-T1	1.0	1.0	identical
LINF_140019800-T1	LINS9F1C_140019800-T1	1.0	1.0	identical
LINF_140019900-T1	LINS9F1C_140019900-T1	1.0	1.0	identical
LINF_140019950-T1	LINS9F1C_140019950-T1	1.0	NA	non coding transcript
LINF_140020000-T1	LINS9F1C_140020000-T1	1.0	1.0	identical
LINF_140020100-T1	LINS9F1C_140020100-T1	0.999	1.0	synonymous
LINF_140020200-T1	LINS9F1C_140020200-T1	1.0	1.0	identical
LINF_140020300-T1	LINS9F1C_140020300-T1	1.0	1.0	identical
LINF_140020400-T1	LINS9F1C_140020400-T1	1.0	1.0	identical
LINF_140020500-T1	LINS9F1C_140020500-T1	1.0	1.0	identical
LINF_140020600-T1	LINS9F1C_140020600-T1	1.0	1.0	identical
LINF_140020700-T1	LINS9F1C_140020700-T1	1.0	1.0	identical
LINF_140020800-T1	LINS9F1C_140020800-T1	1.0	1.0	identical
LINF_140020900-T1	LINS9F1C_140020900-T1	1.0	1.0	identical
LINF_140021000-T1	LINS9F1C_140021000-T1	1.0	1.0	identical
LINF_140021100-T1	LINS9F1C_140021100-T1	1.0	1.0	identical
LINF_140021200-T1	LINS9F1C_140021200-T1	1.0	1.0	identical
LINF_140021300-T1	LINS9F1C_140021300-T1	1.0	1.0	identical
LINF_140021400-T1	LINS9F1C_140021400-T1	1.0	1.0	identical
LINF_150005000-T1	LINS9F1C_150005000-T1	0.995	1.0	synonymous
LINF_150005100-T1	LINS9F1C_150005100-T1	1.0	1.0	identical
LINF_150005200-T1	LINS9F1C_150005200-T1	1.0	1.0	identical
LINF_150005300-T1	LINS9F1C_150005300-T1	1.0	1.0	identical
LINF_150005400-T1	LINS9F1C_150005400-T1	1.0	1.0	identical
LINF_150005500-T1	LINS9F1C_150005500-T1	1.0	1.0	identical
LINF_150005600-T1	LINS9F1C_150005600-T1	1.0	1.0	identical
LINF_150005700-T1	LINS9F1C_150005700-T1	1.0	1.0	identical
LINF_150005800-T1	LINS9F1C_150005800-T1	1.0	1.0	identical
LINF_150005900-T1	LINS9F1C_150005900-T1	1.0	1.0	identical
LINF_150006000-T1	LINS9F1C_150006000-T1	1.0	1.0	identical
LINF_150006100-T1	LINS9F1C_150006100-T1	1.0	1.0	identical
LINF_150006200-T1	LINS9F1C_150006200-T1	1.0	1.0	identical
LINF_150006300-T1	LINS9F1C_150006300-T1	1.0	1.0	identical
LINF_150006400-T1	LINS9F1C_150006400-T1	1.0	1.0	identical
LINF_150006500-T1	LINS9F1C_150006500-T1	1.0	1.0	identical
LINF_150006600-T1	LINS9F1C_150006600-T1	1.0	1.0	identical
LINF_150006700-T1	LINS9F1C_150006700-T1	1.0	1.0	identical
LINF_150006800-T1	LINS9F1C_150006800-T1	1.0	1.0	identical
LINF_150006900-T1	LINS9F1C_150006900-T1	1.0	1.0	identical
LINF_150007000-T1	LINS9F1C_150007000-T1	1.0	1.0	identical
LINF_150007100-T1	LINS9F1C_150007100-T1	1.0	1.0	identical
LINF_150007200-T1	LINS9F1C_150007200-T1	1.0	1.0	identical
LINF_150007300-T1	LINS9F1C_150007300-T1	1.0	1.0	identical
LINF_150007400-T1	LINS9F1C_150007400-T1	1.0	1.0	identical
LINF_150007500-T1	LINS9F1C_150007500-T1	1.0	1.0	identical
LINF_150007600-T1	LINS9F1C_150007600-T1	1.0	1.0	identical
LINF_150007700-T1	LINS9F1C_150007700-T1	1.0	1.0	identical
LINF_150007800-T1	LINS9F1C_150007800-T1	1.0	1.0	identical
LINF_150007900-T1	LINS9F1C_150007900-T1	1.0	1.0	identical
LINF_150008000-T1	LINS9F1C_150008000-T1	1.0	1.0	identical
LINF_150008100-T1	LINS9F1C_150008100-T1	1.0	1.0	identical
LINF_150008200-T1	LINS9F1C_150008200-T1	1.0	1.0	identical
LINF_150008300-T1	LINS9F1C_150008300-T1	1.0	1.0	identical
LINF_150008400-T1	LINS9F1C_150008400-T1	1.0	1.0	identical
LINF_150008500-T1	LINS9F1C_150008500-T1	1.0	1.0	identical
LINF_150008600-T1	LINS9F1C_150008600-T1	1.0	1.0	identical
LINF_150008700-T1	LINS9F1C_150008700-T1	1.0	1.0	identical
LINF_150008800-T1	LINS9F1C_150008800-T1	1.0	1.0	identical
LINF_150008900-T1	LINS9F1C_150008900-T1	1.0	1.0	identical
LINF_150009000-T1	LINS9F1C_150009000-T1	1.0	1.0	identical
LINF_150009100-T1	LINS9F1C_150009100-T1	1.0	1.0	identical
LINF_150009200-T1	LINS9F1C_150009200-T1	1.0	1.0	identical
LINF_150009300-T1	LINS9F1C_150009300-T1	1.0	1.0	identical
LINF_150009400-T1	LINS9F1C_150009400-T1	1.0	1.0	identical
LINF_150009500-T1	LINS9F1C_150009500-T1	1.0	1.0	identical
LINF_150009600-T1	LINS9F1C_150009600-T1	1.0	1.0	identical
LINF_150009700-T1	LINS9F1C_150009700-T1	1.0	1.0	identical
LINF_150009800-T1	LINS9F1C_150009800-T1	0.999	0.829	frameshift
LINF_150009900-T1	LINS9F1C_150009900-T1	1.0	1.0	identical
LINF_150010000-T1	LINS9F1C_150010000-T1	1.0	1.0	identical
LINF_150010100-T1	LINS9F1C_150010100-T1	1.0	1.0	identical
LINF_150010200-T1	LINS9F1C_150010200-T1	1.0	1.0	identical
LINF_150010300-T1	LINS9F1C_150010300-T1	1.0	1.0	identical
LINF_150010400-T1	LINS9F1C_150010400-T1	1.0	1.0	identical
LINF_150010500-T1	LINS9F1C_150010500-T1	1.0	NA	non coding transcript
LINF_150010600-T1	LINS9F1C_150010600-T1	1.0	1.0	identical
LINF_150010700-T1	LINS9F1C_150010700-T1	1.0	1.0	identical
LINF_150010800-T1	LINS9F1C_150010800-T1	1.0	1.0	identical
LINF_150010900-T1	LINS9F1C_150010900-T1	1.0	1.0	identical
LINF_150011000-T1	LINS9F1C_150011000-T1	1.0	1.0	identical
LINF_150011100-T1	LINS9F1C_150011100-T1	1.0	1.0	identical
LINF_150011200-T1	LINS9F1C_150011200-T1	1.0	1.0	identical
LINF_150011300-T1	LINS9F1C_150011300-T1	1.0	1.0	identical
LINF_150011400-T1	LINS9F1C_150011400-T1	1.0	1.0	identical
LINF_150011500-T1	LINS9F1C_150011500-T1	1.0	1.0	identical
LINF_150011600-T1	LINS9F1C_150011600-T1	1.0	1.0	identical
LINF_150011700-T1	LINS9F1C_150011700-T1	1.0	1.0	identical
LINF_150011800-T1	LINS9F1C_150011800-T1	1.0	1.0	identical
LINF_150011900-T1	LINS9F1C_150011900-T1	1.0	1.0	identical
LINF_150012000-T1	LINS9F1C_150012000-T1	1.0	1.0	identical
LINF_150012100-T1	LINS9F1C_150012100-T1	0.999	1.0	synonymous
LINF_150012200-T1	LINS9F1C_150012200-T1	1.0	1.0	identical
LINF_150012300-T1	LINS9F1C_150012300-T1	1.0	1.0	identical
LINF_150012400-T1	LINS9F1C_150012400-T1	1.0	1.0	identical
LINF_150012500-T1	LINS9F1C_150012500-T1	1.0	1.0	identical
LINF_150012600-T1	LINS9F1C_150012600-T1	1.0	1.0	identical
LINF_150012700-T1	LINS9F1C_150012700-T1	1.0	1.0	identical
LINF_150012800-T1	LINS9F1C_150012800-T1	1.0	1.0	identical
LINF_150012900-T1	LINS9F1C_150012900-T1	1.0	1.0	identical
LINF_150013000-T1	LINS9F1C_150013000-T1	1.0	1.0	identical
LINF_150013100-T1	LINS9F1C_150013100-T1	1.0	1.0	identical
LINF_150013200-T1	LINS9F1C_150013200-T1	1.0	1.0	identical
LINF_150013300-T1	LINS9F1C_150013300-T1	1.0	1.0	identical
LINF_150013400-T1	LINS9F1C_150013400-T1	1.0	1.0	identical
LINF_150013500-T1	LINS9F1C_150013500-T1	1.0	1.0	identical
LINF_150013600-T1	LINS9F1C_150013600-T1	1.0	1.0	identical
LINF_150013700-T1	LINS9F1C_150013700-T1	1.0	1.0	identical
LINF_150013800-T1	LINS9F1C_150013800-T1	1.0	1.0	identical
[truncated: 6,749 more rows]

## Sheet: Feuil2
identical	8281
nonsynonymous	129
synonymous	60
inframe_deletion	16
non coding transcript	221
start_lost	2
frameshift	30
stop_gained	2
inframe_insertion	2
3'_truncated	1
unmapped in LINS9F1C	4
	8748
	463	242
